# Supplementary material for: Pulsed stimulated Brillouin microscopy enables high-sensitivity mechanical imaging of live and fragile biological specimens
Source: Nat Methods. 2023 Oct 26;20(12):1971–9. doi: 10.1038/s41592-023-02054-z (PMC10703689; doi:10.1038/s41592-023-02054-z)
Supplement: Supplementary file 5 — Source data for Fig. 1. [file 41592_2023_2054_MOESM5_ESM.zip]

Archive with 5 entries (4 files):
- fig1/
- __MACOSX/._fig1
- fig1/Fig1g.xlsx
- fig1/Fig1f.xlsx
- fig1/Fig1e.xlsx
