# Supplementary material for: Pulsed stimulated Brillouin microscopy enables high-sensitivity mechanical imaging of live and fragile biological specimens
Source: Nat Methods. 2023 Oct 26;20(12):1971–9. doi: 10.1038/s41592-023-02054-z (PMC10703689; doi:10.1038/s41592-023-02054-z)
Supplement: Supplementary file 5 — Source data for Fig. 1. [file 41592_2023_2054_MOESM5_ESM.zip › fig1/Fig1g.xlsx]

## Sheet: Precision_Time
Time (ms)	Brillouin shift precision (MHz)	Brillouin shift precision (MHz)
2	22.5	78.8
5	14	47.2
10	9.7	34.2
20	6.6	25.4
40	5.2	18.8
100	2.8	12.2
200	2.4	8.2
400	1.8	6.2
1000	1.7	4.4
