# Supplementary material for: Pulsed stimulated Brillouin microscopy enables high-sensitivity mechanical imaging of live and fragile biological specimens
Source: Nat Methods. 2023 Oct 26;20(12):1971–9. doi: 10.1038/s41592-023-02054-z (PMC10703689; doi:10.1038/s41592-023-02054-z)
Supplement: Supplementary file 5 — Source data for Fig. 1. [file 41592_2023_2054_MOESM5_ESM.zip › fig1/Fig1f.xlsx]

## Sheet: SNR_Power
Pump power (mW)	SNR
13	17.0977
26	17.9501
52	17.3638
104	17.1414
208	16.7152
295	15.6653
