# Supplementary material for: Pulsed stimulated Brillouin microscopy enables high-sensitivity mechanical imaging of live and fragile biological specimens
Source: Nat Methods. 2023 Oct 26;20(12):1971–9. doi: 10.1038/s41592-023-02054-z (PMC10703689; doi:10.1038/s41592-023-02054-z)
Supplement: Supplementary file 5 — Source data for Fig. 1. [file 41592_2023_2054_MOESM5_ESM.zip › fig1/Fig1e.xlsx]

## Sheet: signal_pulsewidth
40 ns		80 ns		320 ns		CW
x (GHz)	y (V)	x (GHz)	y (V)	x (GHz)	y (V)	x (GHz)	y (V)
3.926	0.0922833	3.926	0.131074	3.926	0.101542	3.926	0.0597358
3.9462	0.115657	3.9462	0.142071	3.9462	0.0912591	3.9462	0.0619827
3.9664	0.137424	3.9664	0.135987	3.9664	0.0791737	3.9664	0.0807452
3.98661	0.145075	3.98661	0.112328	3.98661	0.0690689	3.98661	0.0979162
4.00681	0.139105	4.00681	0.089037	4.00681	0.0607782	4.00681	0.123204
4.02701	0.137949	4.02701	0.0702301	4.02701	0.0508435	4.02701	0.12451
4.04721	0.149014	4.04721	0.052288	4.04721	0.0590135	4.04721	0.132118
4.06741	0.159134	4.06741	0.0398206	4.06741	0.0670171	4.06741	0.131704
4.08762	0.154484	4.08762	0.0216371	4.08762	0.070244	4.08762	0.139232
4.10782	0.13638	4.10782	0.0211105	4.10782	0.0762638	4.10782	0.149596
4.12802	0.126221	4.12802	0.0367608	4.12802	0.0666407	4.12802	0.158187
4.14822	0.108207	4.14822	0.0631575	4.14822	0.0542114	4.14822	0.158087
4.16842	0.0877679	4.16842	0.0746256	4.16842	0.0396328	4.16842	0.158841
4.18863	0.0673747	4.18863	0.0632655	4.18863	0.040844	4.18863	0.166701
4.20883	0.0573966	4.20883	0.0460306	4.20883	0.0280528	4.20883	0.163394
4.22903	0.0461478	4.22903	0.067361	4.22903	0.0152485	4.22903	0.126863
4.24923	0.0625969	4.24923	0.105531	4.24923	0.0210285	4.24923	0.0875541
4.26943	0.104275	4.26943	0.125813	4.26943	0.0348584	4.26943	0.069001
4.28964	0.114893	4.28964	0.140387	4.28964	0.0545976	4.28964	0.075316
4.30984	0.107289	4.30984	0.14991	4.30984	0.0853474	4.30984	0.0898728
4.33004	0.102694	4.33004	0.15208	4.33004	0.102748	4.33004	0.0934116
4.35024	0.102098	4.35024	0.152162	4.35024	0.12227	4.35024	0.091032
4.37044	0.124591	4.37044	0.147029	4.37044	0.143584	4.37044	0.0935945
4.39065	0.142523	4.39065	0.142605	4.39065	0.148585	4.39065	0.0946775
4.41085	0.133675	4.41085	0.127041	4.41085	0.136614	4.41085	0.0951016
4.43105	0.114012	4.43105	0.115478	4.43105	0.121169	4.43105	0.0935474
4.45125	0.0950529	4.45125	0.0986979	4.45125	0.136977	4.45125	0.101699
4.47145	0.0838765	4.47145	0.0836131	4.47145	0.163793	4.47145	0.118072
4.49166	0.0969411	4.49166	0.0848712	4.49166	0.186312	4.49166	0.137068
4.51186	0.119433	4.51186	0.109549	4.51186	0.219676	4.51186	0.176133
4.53206	0.149377	4.53206	0.129993	4.53206	0.239526	4.53206	0.198559
4.55226	0.176567	4.55226	0.138139	4.55226	0.240102	4.55226	0.221463
4.57246	0.196889	4.57246	0.15604	4.57246	0.23951	4.57246	0.24583
4.59267	0.204581	4.59267	0.185011	4.59267	0.222608	4.59267	0.272974
4.61287	0.209189	4.61287	0.218797	4.61287	0.215074	4.61287	0.273926
4.63307	0.225524	4.63307	0.240773	4.63307	0.222503	4.63307	0.271563
4.65327	0.245522	4.65327	0.249291	4.65327	0.233871	4.65327	0.277568
4.67347	0.268522	4.67347	0.265253	4.67347	0.265473	4.67347	0.292434
4.69368	0.27395	4.69368	0.291619	4.69368	0.29509	4.69368	0.305132
4.71388	0.282379	4.71388	0.310943	4.71388	0.340501	4.71388	0.326523
4.73408	0.295947	4.73408	0.323714	4.73408	0.375864	4.73408	0.348376
4.75428	0.330783	4.75428	0.366307	4.75428	0.391473	4.75428	0.378261
4.77448	0.369768	4.77448	0.414031	4.77448	0.403128	4.77448	0.401201
4.79469	0.417346	4.79469	0.439232	4.79469	0.432722	4.79469	0.420649
4.81489	0.471046	4.81489	0.454583	4.81489	0.460507	4.81489	0.428869
4.83509	0.511774	4.83509	0.489215	4.83509	0.500802	4.83509	0.464704
4.85529	0.556317	4.85529	0.535388	4.85529	0.548674	4.85529	0.519265
4.87549	0.620639	4.87549	0.580759	4.87549	0.613339	4.87549	0.578561
4.8957	0.690419	4.8957	0.630755	4.8957	0.665834	4.8957	0.656253
4.9159	0.742614	4.9159	0.683894	4.9159	0.724265	4.9159	0.717446
4.9361	0.780677	4.9361	0.737375	4.9361	0.76839	4.9361	0.749139
4.9563	0.839171	4.9563	0.786095	4.9563	0.809567	4.9563	0.781615
4.97651	0.87201	4.97651	0.814416	4.97651	0.834302	4.97651	0.821952
4.99671	0.912272	4.99671	0.84472	4.99671	0.848358	4.99671	0.849904
5.01691	0.93198	5.01691	0.880461	5.01691	0.864246	5.01691	0.863003
5.03711	0.941662	5.03711	0.899583	5.03711	0.878676	5.03711	0.856805
5.05731	0.938189	5.05731	0.874433	5.05731	0.87618	5.05731	0.83707
5.07752	0.918269	5.07752	0.846651	5.07752	0.858075	5.07752	0.807256
5.09772	0.855896	5.09772	0.815081	5.09772	0.833745	5.09772	0.767362
5.11792	0.795668	5.11792	0.790916	5.11792	0.797925	5.11792	0.719365
5.13812	0.747133	5.13812	0.762796	5.13812	0.746669	5.13812	0.689927
5.15832	0.69103	5.15832	0.726935	5.15832	0.693308	5.15832	0.662755
5.17853	0.65073	5.17853	0.703247	5.17853	0.635705	5.17853	0.625341
5.19873	0.604176	5.19873	0.67346	5.19873	0.564316	5.19873	0.571431
5.21893	0.541325	5.21893	0.627861	5.21893	0.49017	5.21893	0.514191
5.23913	0.478471	5.23913	0.568097	5.23913	0.44273	5.23913	0.467779
5.25933	0.418903	5.25933	0.51046	5.25933	0.407185	5.25933	0.438614
5.27954	0.366076	5.27954	0.455277	5.27954	0.368065	5.27954	0.413528
5.29974	0.339409	5.29974	0.415551	5.29974	0.335081	5.29974	0.378534
5.31994	0.302361	5.31994	0.387659	5.31994	0.30231	5.31994	0.338898
5.34014	0.259869	5.34014	0.354319	5.34014	0.282755	5.34014	0.307459
5.36034	0.235301	5.36034	0.331494	5.36034	0.256173	5.36034	0.271545
5.38055	0.217465	5.38055	0.306347	5.38055	0.235896	5.38055	0.236918
5.40075	0.203889	5.40075	0.280686	5.40075	0.208429	5.40075	0.210985
5.42095	0.188975	5.42095	0.266527	5.42095	0.210804	5.42095	0.204773
5.44115	0.189345	5.44115	0.247409	5.44115	0.214219	5.44115	0.191457
5.46135	0.16747	5.46135	0.224649	5.46135	0.212091	5.46135	0.166264
5.48156	0.146064	5.48156	0.205653	5.48156	0.200964	5.48156	0.148944
5.50176	0.129566	5.50176	0.187128	5.50176	0.189395	5.50176	0.144273
5.52196	0.122585	5.52196	0.186522	5.52196	0.17574	5.52196	0.160317
5.54216	0.13664	5.54216	0.194452	5.54216	0.16872	5.54216	0.181275
5.56236	0.162018	5.56236	0.197916	5.56236	0.178211	5.56236	0.188715
5.58257	0.176992	5.58257	0.184241	5.58257	0.185614	5.58257	0.174736
5.60277	0.181561	5.60277	0.167745	5.60277	0.197018	5.60277	0.168144
5.62297	0.185762	5.62297	0.147935	5.62297	0.19876	5.62297	0.184411
5.64317	0.18186	5.64317	0.131066	5.64317	0.202032	5.64317	0.187327
5.66337	0.17232	5.66337	0.11434	5.66337	0.209795	5.66337	0.172614
5.68358	0.159447	5.68358	0.111254	5.68358	0.203285	5.68358	0.185205
5.70378	0.152456	5.70378	0.113579	5.70378	0.193857	5.70378	0.199591
5.72398	0.157599	5.72398	0.126416	5.72398	0.186281	5.72398	0.221533
5.74418	0.165165	5.74418	0.144831	5.74418	0.182367	5.74418	0.23737
5.76438	0.172026	5.76438	0.16372	5.76438	0.187214	5.76438	0.231466
5.78459	0.189702	5.78459	0.178476	5.78459	0.196707	5.78459	0.200201
5.80479	0.20486	5.80479	0.175438	5.80479	0.193395	5.80479	0.177811
5.82499	0.222601	5.82499	0.172713	5.82499	0.182215	5.82499	0.168739
5.84519	0.220706	5.84519	0.166187	5.84519	0.173368	5.84519	0.152742
5.86539	0.203615	5.86539	0.167051	5.86539	0.164383	5.86539	0.137555
5.8856	0.201779	5.8856	0.136629	5.8856	0.154103	5.8856	0.126801
5.9058	0.200711	5.9058	0.104054	5.9058	0.142692	5.9058	0.112577
5.926	0.199425	5.926	0.0902295	5.926	0.0904798	5.926	0.108547
