# Supplementary material for: Pulsed stimulated Brillouin microscopy enables high-sensitivity mechanical imaging of live and fragile biological specimens
Source: Nat Methods. 2023 Oct 26;20(12):1971–9. doi: 10.1038/s41592-023-02054-z (PMC10703689; doi:10.1038/s41592-023-02054-z)
Supplement: Supplementary file 6 — Source data for Fig. 2. [file 41592_2023_2054_MOESM6_ESM.zip]

Archive with 3 entries (2 files):
- fig2/
- __MACOSX/._fig2
- fig2/Fig2j.xlsx
