# Supplementary material for: Pulsed stimulated Brillouin microscopy enables high-sensitivity mechanical imaging of live and fragile biological specimens
Source: Nat Methods. 2023 Oct 26;20(12):1971–9. doi: 10.1038/s41592-023-02054-z (PMC10703689; doi:10.1038/s41592-023-02054-z)
Supplement: Supplementary file 6 — Source data for Fig. 2. [file 41592_2023_2054_MOESM6_ESM.zip › fig2/Fig2j.xlsx]

## Sheet: frequency_up_shift
Relative frequency up-shift of CW-SBS with respect to pulsed-SBS in MHz
Region	fibroblast cell 1	fibroblast cell 2	HBMEC 1	HBMEC 2
Nucleolus	63	24	63	40
Nucleoplasm	48	19	50	25
Cytoplasm	57	38	63	18
