# Supplementary material for: Pulsed stimulated Brillouin microscopy enables high-sensitivity mechanical imaging of live and fragile biological specimens
Source: Nat Methods. 2023 Oct 26;20(12):1971–9. doi: 10.1038/s41592-023-02054-z (PMC10703689; doi:10.1038/s41592-023-02054-z)
Supplement: Supplementary file 7 — Source data for Fig. 3. [file 41592_2023_2054_MOESM7_ESM.zip]

Archive with 6 entries (5 files):
- fig3/
- __MACOSX/._fig3
- fig3/Fig3g.xlsx
- fig3/.~lock.Fig3g.xlsx#
- fig3/Fig3f.xlsx
- fig3/.~lock.Fig3f.xlsx#
