# Supplementary material for: Pulsed stimulated Brillouin microscopy enables high-sensitivity mechanical imaging of live and fragile biological specimens
Source: Nat Methods. 2023 Oct 26;20(12):1971–9. doi: 10.1038/s41592-023-02054-z (PMC10703689; doi:10.1038/s41592-023-02054-z)
Supplement: Supplementary file 7 — Source data for Fig. 3. [file 41592_2023_2054_MOESM7_ESM.zip › fig3/Fig3g.xlsx]

## Sheet: Blood vessel_double peaks
Frequency (GHz)	Blood vessel total signal	L1	L2	L1+L2+offset	Offset = 0.7170
4.51	0.772347	0.0777479	0.0688382	0.86355
4.53879	0.79807	0.0855259	0.0730275	0.875517
4.56758	0.814118	0.0944344	0.0775925	0.888991
4.59636	0.836128	0.104679	0.0825767	0.904219
4.62515	0.869862	0.116503	0.0880298	0.921497
4.65394	0.903471	0.1302	0.0940084	0.941172
4.68273	0.943211	0.146107	0.100577	0.963648
4.71152	0.990891	0.164615	0.107809	0.989388
4.7403	1.03417	0.186152	0.115789	1.01891
4.76909	1.07601	0.211156	0.124613	1.05273
4.79788	1.10818	0.240016	0.13439	1.09137
4.82667	1.15027	0.272951	0.145244	1.13516
4.85545	1.20507	0.309825	0.157317	1.18411
4.88424	1.26025	0.34986	0.170766	1.23759
4.91303	1.30938	0.391291	0.185768	1.29402
4.94182	1.35987	0.43109	0.202516	1.35057
4.97061	1.40103	0.465018	0.221217	1.4032
4.99939	1.44403	0.488304	0.242089	1.44736
5.02818	1.47852	0.497005	0.265342	1.47931
5.05697	1.4956	0.489501	0.291168	1.49763
5.08576	1.50368	0.467194	0.319703	1.50386
5.11455	1.5029	0.4339	0.35099	1.50185
5.14333	1.50398	0.394382	0.384912	1.49626
5.17212	1.48731	0.352952	0.421118	1.49103
5.20091	1.47908	0.312737	0.458928	1.48863
5.2297	1.48389	0.275588	0.497245	1.4898
5.25848	1.48856	0.242346	0.534503	1.49381
5.28727	1.50792	0.213185	0.568687	1.49884
5.31606	1.51859	0.187904	0.597477	1.50234
5.34485	1.5204	0.166121	0.618544	1.50163
5.37364	1.51516	0.147401	0.629953	1.49432
5.40242	1.49102	0.131312	0.63057	1.47885
5.43121	1.43909	0.117463	0.620332	1.45476
5.46	1.39574	0.105508	0.600262	1.42273
5.48879	1.3478	0.0951543	0.572224	1.38434
5.51758	1.31701	0.0861531	0.538526	1.34164
5.54636	1.28211	0.0782966	0.501505	1.29677
5.57515	1.25678	0.0714115	0.463219	1.25159
5.60394	1.23278	0.0653534	0.42529	1.20761
5.63273	1.19644	0.0600016	0.388864	1.16583
5.66152	1.14975	0.0552556	0.354663	1.12688
5.6903	1.10882	0.0510311	0.323071	1.09107
5.71909	1.06823	0.0472572	0.294227	1.05845
5.74788	1.03735	0.0438744	0.268104	1.02894
5.77667	1.00022	0.0408319	0.244571	1.00237
5.80545	0.969182	0.0380871	0.223444	0.978494
5.83424	0.936492	0.0356033	0.20451	0.957077
5.86303	0.906267	0.0333493	0.187553	0.937866
5.89182	0.894962	0.0312982	0.172366	0.920628
5.92061	0.880521	0.0294269	0.158752	0.905143
5.94939	0.868703	0.0277155	0.146533	0.891213
5.97818	0.860329	0.0261465	0.13555	0.87866
6.00697	0.858359	0.0247048	0.125659	0.867327
6.03576	0.86526	0.0233773	0.116734	0.857075
6.06455	0.863584	0.0221524	0.108664	0.847781
6.09333	0.858596	0.02102	0.101353	0.839337
6.12212	0.859347	0.0199711	0.0947136	0.831649
6.15091	0.863367	0.0189978	0.0886723	0.824634
6.1797	0.85946	0.0180931	0.0831633	0.81822
6.20848	0.851577	0.0172508	0.0781291	0.812344
6.23727	0.842514	0.0164653	0.0735195	0.806949
6.26606	0.841487	0.0157317	0.0692901	0.801986
6.29485	0.840264	0.0150455	0.065402	0.797411
6.32364	0.83687	0.0144029	0.061821	0.793188
6.35242	0.826201	0.0138002	0.0585166	0.789281
6.38121	0.811054	0.0132342	0.0554622	0.78566
6.41	0.797683	0.0127021	0.0526338	0.7823
6.43879	0.78477	0.0122012	0.0500105	0.779176
6.46758	0.769517	0.011729	0.0475735	0.776266
6.49636	0.757519	0.0112836	0.0453059	0.773553
6.52515	0.741699	0.0108629	0.0431929	0.77102
6.55394	0.736211	0.0104651	0.0412211	0.76865
6.58273	0.730356	0.0100886	0.0393783	0.766431
6.61152	0.727262	0.00973198	0.037654	0.76435
6.6403	0.735817	0.0093938	0.0360382	0.762396
6.66909	0.740878	0.00907284	0.0345224	0.760559
6.69788	0.748042	0.00876796	0.0330985	0.75883
6.72667	0.75303	0.0084781	0.0317594	0.757201
6.75545	0.745637	0.00820231	0.0304987	0.755665
6.78424	0.746275	0.00793968	0.0293103	0.754214
6.81303	0.753296	0.00768941	0.0281891	0.752842
6.84182	0.758802	0.00745073	0.0271301	0.751545
6.87061	0.749133	0.00722294	0.0261288	0.750316
6.89939	0.745851	0.00700539	0.0251812	0.74915
6.92818	0.738424	0.00679747	0.0242836	0.748045
6.95697	0.734587	0.00659864	0.0234325	0.746995
6.98576	0.736976	0.00640837	0.0226248	0.745997
7.01455	0.737693	0.00622618	0.0218578	0.745048
7.04333	0.74974	0.00605162	0.0211286	0.744144
7.07212	0.764067	0.00588426	0.0204349	0.743283
7.10091	0.77113	0.00572373	0.0197745	0.742462
7.1297	0.775044	0.00556966	0.0191453	0.741679
7.15848	0.773343	0.0054217	0.0185453	0.740931
7.18727	0.764383	0.00527954	0.0179729	0.740216
7.21606	0.77384	0.00514288	0.0174263	0.739533
7.24485	0.771762	0.00501144	0.016904	0.738879
7.27364	0.769672	0.00488496	0.0164047	0.738253
7.30242	0.749631	0.00476319	0.015927	0.737654
7.33121	0.731063	0.00464591	0.0154697	0.737079
7.36	0.714628	0.00453289	0.0150316	0.736528
