# Supplementary material for: Pulsed stimulated Brillouin microscopy enables high-sensitivity mechanical imaging of live and fragile biological specimens
Source: Nat Methods. 2023 Oct 26;20(12):1971–9. doi: 10.1038/s41592-023-02054-z (PMC10703689; doi:10.1038/s41592-023-02054-z)
Supplement: Supplementary file 7 — Source data for Fig. 3. [file 41592_2023_2054_MOESM7_ESM.zip › fig3/Fig3f.xlsx]

## Sheet: ECM_triple peaks
Frequency (GHz)	ECM total signal	L1	L2	L3	L1+L2+L3+offset	offset = 0.7683
4.51	0.858866	0.0184108	0.0340778	0.00430219	0.825136
4.53879	0.858047	0.0196613	0.0357496	0.00441801	0.828174
4.56758	0.848314	0.0210399	0.0375433	0.00453852	0.831467
4.59636	0.835756	0.022564	0.0394706	0.00466398	0.835044
4.62515	0.832555	0.0242543	0.0415446	0.00479466	0.838939
4.65394	0.841345	0.0261346	0.0437798	0.00493084	0.843191
4.68273	0.850439	0.0282333	0.0461926	0.00507284	0.847844
4.71152	0.85589	0.030584	0.0488014	0.00522098	0.852952
4.7403	0.850785	0.0332264	0.0516269	0.00537563	0.858574
4.76909	0.853725	0.0362079	0.0546922	0.00553717	0.864783
4.79788	0.861748	0.0395849	0.0580237	0.005706	0.87166
4.82667	0.87288	0.0434253	0.0616508	0.00588256	0.879304
4.85545	0.878235	0.0478104	0.065607	0.00606733	0.88783
4.88424	0.872713	0.0528376	0.0699302	0.00626081	0.897374
4.91303	0.881496	0.0586237	0.074663	0.00646356	0.908096
4.94182	0.900474	0.0653082	0.0798538	0.00667616	0.920184
4.97061	0.928494	0.0730559	0.0855571	0.00689925	0.933858
4.99939	0.946468	0.0820593	0.0918346	0.00713353	0.949373
5.02818	0.962954	0.0925367	0.0987556	0.00737973	0.967018
5.05697	0.977298	0.104725	0.106398	0.00763867	0.987107
5.08576	1.00086	0.118862	0.114847	0.00791122	1.00997
5.11455	1.04401	0.135145	0.124199	0.00819834	1.03589
5.14333	1.07646	0.15366	0.134557	0.00850105	1.06506
5.17212	1.10974	0.174267	0.146031	0.00882048	1.09746
5.20091	1.14797	0.196432	0.158737	0.00915786	1.13267
5.2297	1.17501	0.219041	0.172789	0.00951453	1.16969
5.25848	1.20569	0.240272	0.18829	0.00989195	1.2068
5.28727	1.23326	0.257692	0.205326	0.0102917	1.24166
5.31606	1.26989	0.268724	0.223939	0.0107156	1.27172
5.34485	1.29355	0.271442	0.244109	0.0111654	1.29506
5.37364	1.31328	0.265335	0.265718	0.0116434	1.31104
5.40242	1.32562	0.251531	0.288511	0.0121518	1.32054
5.43121	1.32663	0.232313	0.312052	0.0126932	1.3254
5.46	1.32834	0.210284	0.335688	0.0132704	1.32759
5.48879	1.32711	0.187672	0.358533	0.0138865	1.32844
5.51758	1.32229	0.166017	0.379484	0.0145449	1.32839
5.54636	1.31586	0.146187	0.397297	0.0152495	1.32708
5.57515	1.31902	0.12854	0.410729	0.0160045	1.32362
5.60394	1.3232	0.113111	0.418723	0.0168145	1.31699
5.63273	1.32232	0.09976	0.420599	0.0176847	1.30639
5.66152	1.30634	0.0882665	0.416191	0.018621	1.29142
5.6903	1.28415	0.0783906	0.405885	0.0196298	1.27225
5.71909	1.25904	0.0699007	0.390534	0.0207184	1.2495
5.74788	1.21917	0.0625884	0.371295	0.0218947	1.22412
5.77667	1.17391	0.0562719	0.349432	0.0231678	1.19722
5.80545	1.14203	0.0507966	0.326144	0.0245479	1.16983
5.83424	1.12798	0.0460322	0.302453	0.026046	1.14288
5.86303	1.10295	0.0418699	0.27915	0.027675	1.11704
5.89182	1.07995	0.0382187	0.256796	0.0294488	1.09281
5.92061	1.06392	0.0350031	0.235748	0.0313833	1.07048
5.94939	1.05156	0.0321599	0.216201	0.033496	1.0502
5.97818	1.04599	0.0296363	0.19823	0.0358066	1.03202
6.00697	1.04147	0.0273881	0.181824	0.0383366	1.01589
6.03576	1.02976	0.0253781	0.166922	0.04111	1.00176
6.06455	1.02139	0.0235749	0.153429	0.044153	0.989503
6.09333	0.99991	0.0219519	0.141237	0.0474937	0.979028
6.12212	0.976996	0.0204867	0.130228	0.0511622	0.970223
6.15091	0.964995	0.01916	0.120291	0.0551898	0.962987
6.1797	0.956004	0.0179552	0.111318	0.0596081	0.957226
6.20848	0.954304	0.0168582	0.103207	0.0644474	0.952858
6.23727	0.949522	0.0158567	0.095867	0.0697343	0.949804
6.26606	0.938531	0.0149403	0.0892158	0.0754881	0.94799
6.29485	0.936964	0.0140997	0.083179	0.0817164	0.947341
6.32364	0.943832	0.013327	0.0776905	0.0884087	0.947772
6.35242	0.951233	0.0126151	0.0726916	0.0955283	0.949181
6.38121	0.953075	0.0119579	0.0681304	0.103003	0.951437
6.41	0.944582	0.0113501	0.0639609	0.110716	0.954372
6.43879	0.9404	0.0107868	0.0601424	0.118495	0.95777
6.46758	0.946947	0.010264	0.056639	0.126111	0.961359
6.49636	0.962901	0.00977777	0.0534188	0.133275	0.964818
6.52515	0.9746	0.00932492	0.0504537	0.139659	0.967783
6.55394	0.973152	0.00890248	0.0477187	0.144912	0.969879
6.58273	0.971723	0.00850781	0.0451917	0.14871	0.970756
6.61152	0.969484	0.00813856	0.042853	0.150794	0.970131
6.6403	0.966763	0.0077926	0.040685	0.151012	0.967835
6.66909	0.968329	0.00746805	0.0386722	0.149348	0.963834
6.69788	0.973355	0.00716318	0.0368006	0.145924	0.958233
6.72667	0.973115	0.00687646	0.0350576	0.140977	0.951256
6.75545	0.959869	0.00660647	0.0334322	0.134822	0.943206
6.78424	0.937893	0.00635195	0.0319143	0.127807	0.934418
6.81303	0.912615	0.00611175	0.0304949	0.120267	0.925219
6.84182	0.895881	0.00588483	0.0291658	0.112503	0.915899
6.87061	0.891802	0.00567023	0.0279198	0.104758	0.906693
6.89939	0.87832	0.00546708	0.0267503	0.0972161	0.897779
6.92818	0.867939	0.00527459	0.0256512	0.0900071	0.889278
6.95697	0.8651	0.00509202	0.0246171	0.0832124	0.881267
6.98576	0.872762	0.00491871	0.0236431	0.0768758	0.873783
7.01455	0.871006	0.00475406	0.0227247	0.0710132	0.866837
7.04333	0.861473	0.00459748	0.0218579	0.0656205	0.860421
7.07212	0.866381	0.00444848	0.0210389	0.0606807	0.854514
7.10091	0.861367	0.00430657	0.0202643	0.0561683	0.849085
7.1297	0.866342	0.0041713	0.0195311	0.0520537	0.844102
7.15848	0.86501	0.00404228	0.0188363	0.0483056	0.83953
7.18727	0.854403	0.00391913	0.0181774	0.0448924	0.835335
7.21606	0.84423	0.00380149	0.0175521	0.0417837	0.831483
7.24485	0.833501	0.00368905	0.016958	0.0389508	0.827943
7.27364	0.821225	0.0035815	0.0163932	0.0363671	0.824687
7.30242	0.81102	0.00347857	0.0158557	0.0340081	0.821688
7.33121	0.802554	0.00337999	0.015344	0.0318518	0.818921
7.36	0.789077	0.00328553	0.0148563	0.029878	0.816365
