# Supplementary material for: Pulsed stimulated Brillouin microscopy enables high-sensitivity mechanical imaging of live and fragile biological specimens
Source: Nat Methods. 2023 Oct 26;20(12):1971–9. doi: 10.1038/s41592-023-02054-z (PMC10703689; doi:10.1038/s41592-023-02054-z)
Supplement: Supplementary file 8 — Source data for Extended Data Fig. 1. [file 41592_2023_2054_MOESM8_ESM.zip › SIfig1c/Extended_fig1c.xlsx]

## Sheet: Blood vessel_double peaks
Distance_(µm)	Gray_Value	X_Fit:_Error_Function	Fit:_Error_Function
0	0.26895	0	0.23728
0.1	0.26559	0.0021	0.23728
0.2	0.24655	0.0042	0.23728
0.3	0.23042	0.00631	0.23729
0.4	0.24155	0.00841	0.23729
0.5	0.20952	0.01051	0.23729
0.6	0.33352	0.01261	0.2373
0.7	0.42914	0.01471	0.2373
0.8	0.59873	0.01682	0.2373
0.9	0.69309	0.01892	0.2373
1	0.93593	0.02102	0.23731
1.1	1.10601	0.02312	0.23731
1.2	1.17435	0.02523	0.23731
1.3	1.2475	0.02733	0.23732
1.4	1.31504	0.02943	0.23732
1.5	1.35703	0.03153	0.23732
1.6	1.34018	0.03363	0.23733
1.7	1.37325	0.03574	0.23733
1.8	1.36887	0.03784	0.23734
1.9	1.30428	0.03994	0.23734
2	1.35105	0.04204	0.23734
2.1	1.38905	0.04414	0.23735
		0.04625	0.23735
		0.04835	0.23736
		0.05045	0.23736
		0.05255	0.23737
		0.05465	0.23737
		0.05676	0.23738
		0.05886	0.23738
		0.06096	0.23739
		0.06306	0.2374
		0.06517	0.2374
		0.06727	0.23741
		0.06937	0.23742
		0.07147	0.23742
		0.07357	0.23743
		0.07568	0.23744
		0.07778	0.23744
		0.07988	0.23745
		0.08198	0.23746
		0.08408	0.23747
		0.08619	0.23748
		0.08829	0.23748
		0.09039	0.23749
		0.09249	0.2375
		0.09459	0.23751
		0.0967	0.23752
		0.0988	0.23753
		0.1009	0.23754
		0.103	0.23755
		0.10511	0.23756
		0.10721	0.23757
		0.10931	0.23759
		0.11141	0.2376
		0.11351	0.23761
		0.11562	0.23762
		0.11772	0.23764
		0.11982	0.23765
		0.12192	0.23766
		0.12402	0.23768
		0.12613	0.23769
		0.12823	0.23771
		0.13033	0.23772
		0.13243	0.23774
		0.13453	0.23775
		0.13664	0.23777
		0.13874	0.23779
		0.14084	0.23781
		0.14294	0.23782
		0.14505	0.23784
		0.14715	0.23786
		0.14925	0.23788
		0.15135	0.2379
		0.15345	0.23792
		0.15556	0.23795
		0.15766	0.23797
		0.15976	0.23799
		0.16186	0.23802
		0.16396	0.23804
		0.16607	0.23807
		0.16817	0.23809
		0.17027	0.23812
		0.17237	0.23814
		0.17447	0.23817
		0.17658	0.2382
		0.17868	0.23823
		0.18078	0.23826
		0.18288	0.23829
		0.18498	0.23832
		0.18709	0.23836
		0.18919	0.23839
		0.19129	0.23843
		0.19339	0.23846
		0.1955	0.2385
		0.1976	0.23854
		0.1997	0.23857
		0.2018	0.23861
		0.2039	0.23865
		0.20601	0.2387
		0.20811	0.23874
		0.21021	0.23878
		0.21231	0.23883
		0.21441	0.23887
		0.21652	0.23892
		0.21862	0.23897
		0.22072	0.23902
		0.22282	0.23907
		0.22492	0.23912
		0.22703	0.23918
		0.22913	0.23923
		0.23123	0.23929
		0.23333	0.23935
		0.23544	0.23941
		0.23754	0.23947
		0.23964	0.23953
		0.24174	0.2396
		0.24384	0.23966
		0.24595	0.23973
		0.24805	0.2398
		0.25015	0.23987
		0.25225	0.23994
		0.25435	0.24002
		0.25646	0.24009
		0.25856	0.24017
		0.26066	0.24025
		0.26276	0.24033
		0.26486	0.24042
		0.26697	0.2405
		0.26907	0.24059
		0.27117	0.24068
		0.27327	0.24077
		0.27538	0.24087
		0.27748	0.24097
		0.27958	0.24107
		0.28168	0.24117
		0.28378	0.24127
		0.28589	0.24138
		0.28799	0.24149
		0.29009	0.2416
		0.29219	0.24171
		0.29429	0.24183
		0.2964	0.24195
		0.2985	0.24207
		0.3006	0.2422
		0.3027	0.24232
		0.3048	0.24246
		0.30691	0.24259
		0.30901	0.24273
		0.31111	0.24287
		0.31321	0.24301
		0.31532	0.24316
		0.31742	0.24331
		0.31952	0.24346
		0.32162	0.24362
		0.32372	0.24378
		0.32583	0.24394
		0.32793	0.24411
		0.33003	0.24428
		0.33213	0.24445
		0.33423	0.24463
		0.33634	0.24481
		0.33844	0.245
		0.34054	0.24519
		0.34264	0.24538
		0.34474	0.24558
		0.34685	0.24578
		0.34895	0.24599
		0.35105	0.2462
		0.35315	0.24642
		0.35526	0.24664
		0.35736	0.24686
		0.35946	0.24709
		0.36156	0.24733
		0.36366	0.24757
		0.36577	0.24781
		0.36787	0.24806
		0.36997	0.24831
		0.37207	0.24857
		0.37417	0.24884
		0.37628	0.24911
		0.37838	0.24938
		0.38048	0.24967
		0.38258	0.24995
		0.38468	0.25024
		0.38679	0.25054
		0.38889	0.25085
		0.39099	0.25116
		0.39309	0.25147
		0.3952	0.2518
		0.3973	0.25213
		0.3994	0.25246
		0.4015	0.2528
		0.4036	0.25315
		0.40571	0.25351
		0.40781	0.25387
		0.40991	0.25424
		0.41201	0.25461
		0.41411	0.25499
		0.41622	0.25538
		0.41832	0.25578
		0.42042	0.25619
		0.42252	0.2566
		0.42462	0.25702
		0.42673	0.25745
		0.42883	0.25788
		0.43093	0.25832
		0.43303	0.25878
		0.43514	0.25924
		0.43724	0.2597
		0.43934	0.26018
		0.44144	0.26066
		0.44354	0.26116
		0.44565	0.26166
		0.44775	0.26217
		0.44985	0.26269
		0.45195	0.26322
		0.45405	0.26376
		0.45616	0.26431
		0.45826	0.26486
		0.46036	0.26543
		0.46246	0.26601
		0.46456	0.26659
		0.46667	0.26719
		0.46877	0.26779
		0.47087	0.26841
		0.47297	0.26904
		0.47508	0.26967
		0.47718	0.27032
		0.47928	0.27098
		0.48138	0.27165
		0.48348	0.27233
		0.48559	0.27302
		0.48769	0.27372
		0.48979	0.27444
		0.49189	0.27516
		0.49399	0.2759
		0.4961	0.27665
		0.4982	0.27741
		0.5003	0.27818
		0.5024	0.27896
		0.5045	0.27976
		0.50661	0.28057
		0.50871	0.28139
		0.51081	0.28222
		0.51291	0.28307
		0.51502	0.28393
		0.51712	0.2848
		0.51922	0.28569
		0.52132	0.28659
		0.52342	0.2875
		0.52553	0.28843
		0.52763	0.28937
		0.52973	0.29032
		0.53183	0.29129
		0.53393	0.29227
		0.53604	0.29326
		0.53814	0.29427
		0.54024	0.2953
		0.54234	0.29634
		0.54444	0.29739
		0.54655	0.29846
		0.54865	0.29954
		0.55075	0.30064
		0.55285	0.30175
		0.55495	0.30288
		0.55706	0.30403
		0.55916	0.30519
		0.56126	0.30636
		0.56336	0.30755
		0.56547	0.30876
		0.56757	0.30998
		0.56967	0.31122
		0.57177	0.31248
		0.57387	0.31375
		0.57598	0.31504
		0.57808	0.31634
		0.58018	0.31766
		0.58228	0.319
		0.58438	0.32036
		0.58649	0.32173
		0.58859	0.32312
		0.59069	0.32453
		0.59279	0.32595
		0.59489	0.32739
		0.597	0.32885
		0.5991	0.33033
		0.6012	0.33183
		0.6033	0.33334
		0.60541	0.33487
		0.60751	0.33642
		0.60961	0.33799
		0.61171	0.33957
		0.61381	0.34118
		0.61592	0.3428
		0.61802	0.34444
		0.62012	0.3461
		0.62222	0.34778
		0.62432	0.34948
		0.62643	0.3512
		0.62853	0.35293
		0.63063	0.35469
		0.63273	0.35646
		0.63483	0.35826
		0.63694	0.36007
		0.63904	0.3619
		0.64114	0.36375
		0.64324	0.36562
		0.64535	0.36751
		0.64745	0.36942
		0.64955	0.37135
		0.65165	0.3733
		0.65375	0.37527
		0.65586	0.37726
		0.65796	0.37927
		0.66006	0.3813
		0.66216	0.38335
		0.66426	0.38542
		0.66637	0.38751
		0.66847	0.38962
		0.67057	0.39175
		0.67267	0.3939
		0.67477	0.39607
		0.67688	0.39826
		0.67898	0.40047
		0.68108	0.4027
		0.68318	0.40495
		0.68529	0.40722
		0.68739	0.40951
		0.68949	0.41182
		0.69159	0.41416
		0.69369	0.41651
		0.6958	0.41888
		0.6979	0.42128
		0.7	0.42369
		0.7021	0.42612
		0.7042	0.42858
		0.70631	0.43105
		0.70841	0.43355
		0.71051	0.43606
		0.71261	0.4386
		0.71471	0.44115
		0.71682	0.44373
		0.71892	0.44632
		0.72102	0.44894
		0.72312	0.45157
		0.72523	0.45423
		0.72733	0.45691
		0.72943	0.4596
		0.73153	0.46232
		0.73363	0.46505
		0.73574	0.46781
		0.73784	0.47058
		0.73994	0.47337
		0.74204	0.47619
		0.74414	0.47902
		0.74625	0.48187
		0.74835	0.48474
		0.75045	0.48764
		0.75255	0.49054
		0.75465	0.49347
		0.75676	0.49642
		0.75886	0.49939
		0.76096	0.50237
		0.76306	0.50537
		0.76517	0.5084
		0.76727	0.51144
		0.76937	0.51449
		0.77147	0.51757
		0.77357	0.52066
		0.77568	0.52378
		0.77778	0.52691
		0.77988	0.53005
		0.78198	0.53322
		0.78408	0.5364
		0.78619	0.5396
		0.78829	0.54282
		0.79039	0.54605
		0.79249	0.5493
		0.79459	0.55256
		0.7967	0.55585
		0.7988	0.55914
		0.8009	0.56246
		0.803	0.56579
		0.80511	0.56914
		0.80721	0.5725
		0.80931	0.57587
		0.81141	0.57926
		0.81351	0.58267
		0.81562	0.58609
		0.81772	0.58953
		0.81982	0.59298
		0.82192	0.59644
		0.82402	0.59992
		0.82613	0.60341
		0.82823	0.60692
		0.83033	0.61044
		0.83243	0.61397
		0.83453	0.61751
		0.83664	0.62107
		0.83874	0.62464
		0.84084	0.62822
		0.84294	0.63182
		0.84505	0.63542
		0.84715	0.63904
		0.84925	0.64267
		0.85135	0.6463
		0.85345	0.64995
		0.85556	0.65361
		0.85766	0.65729
		0.85976	0.66097
		0.86186	0.66466
		0.86396	0.66836
		0.86607	0.67207
		0.86817	0.67578
		0.87027	0.67951
		0.87237	0.68325
		0.87447	0.68699
		0.87658	0.69074
		0.87868	0.6945
		0.88078	0.69827
		0.88288	0.70204
		0.88498	0.70582
		0.88709	0.70961
		0.88919	0.7134
		0.89129	0.7172
		0.89339	0.72101
		0.8955	0.72482
		0.8976	0.72864
		0.8997	0.73246
		0.9018	0.73628
		0.9039	0.74011
		0.90601	0.74395
		0.90811	0.74779
		0.91021	0.75163
		0.91231	0.75547
		0.91441	0.75932
		0.91652	0.76317
		0.91862	0.76702
		0.92072	0.77088
		0.92282	0.77473
		0.92492	0.77859
		0.92703	0.78245
		0.92913	0.78631
		0.93123	0.79017
		0.93333	0.79403
		0.93544	0.7979
		0.93754	0.80176
		0.93964	0.80562
		0.94174	0.80948
		0.94384	0.81334
		0.94595	0.81719
		0.94805	0.82105
		0.95015	0.8249
		0.95225	0.82875
		0.95435	0.8326
		0.95646	0.83645
		0.95856	0.84029
		0.96066	0.84413
		0.96276	0.84797
		0.96486	0.8518
		0.96697	0.85563
		0.96907	0.85945
		0.97117	0.86327
		0.97327	0.86708
		0.97538	0.87089
		0.97748	0.87469
		0.97958	0.87848
		0.98168	0.88227
		0.98378	0.88606
		0.98589	0.88983
		0.98799	0.8936
		0.99009	0.89736
		0.99219	0.90112
		0.99429	0.90486
		0.9964	0.9086
		0.9985	0.91233
		1.0006	0.91605
		1.0027	0.91976
		1.0048	0.92347
		1.00691	0.92716
		1.00901	0.93085
		1.01111	0.93452
		1.01321	0.93818
		1.01532	0.94184
		1.01742	0.94548
		1.01952	0.94911
		1.02162	0.95273
		1.02372	0.95634
		1.02583	0.95994
		1.02793	0.96352
		1.03003	0.9671
		1.03213	0.97066
		1.03423	0.97421
		1.03634	0.97774
		1.03844	0.98127
		1.04054	0.98478
		1.04264	0.98827
		1.04474	0.99175
		1.04685	0.99522
		1.04895	0.99868
		1.05105	1.00212
		1.05315	1.00555
		1.05526	1.00896
		1.05736	1.01235
		1.05946	1.01574
		1.06156	1.0191
		1.06366	1.02245
		1.06577	1.02579
		1.06787	1.02911
		1.06997	1.03241
		1.07207	1.0357
		1.07417	1.03897
		1.07628	1.04223
		1.07838	1.04546
		1.08048	1.04868
		1.08258	1.05189
		1.08468	1.05508
		1.08679	1.05825
		1.08889	1.0614
		1.09099	1.06454
		1.09309	1.06765
		1.0952	1.07075
		1.0973	1.07384
		1.0994	1.0769
		1.1015	1.07995
		1.1036	1.08297
		1.10571	1.08598
		1.10781	1.08897
		1.10991	1.09195
		1.11201	1.0949
		1.11411	1.09783
		1.11622	1.10075
		1.11832	1.10365
		1.12042	1.10653
		1.12252	1.10938
		1.12462	1.11222
		1.12673	1.11504
		1.12883	1.11784
		1.13093	1.12062
		1.13303	1.12338
		1.13514	1.12613
		1.13724	1.12885
		1.13934	1.13155
		1.14144	1.13423
		1.14354	1.13689
		1.14565	1.13954
		1.14775	1.14216
		1.14985	1.14476
		1.15195	1.14734
		1.15405	1.14991
		1.15616	1.15245
		1.15826	1.15497
		1.16036	1.15747
		1.16246	1.15995
		1.16456	1.16241
		1.16667	1.16485
		1.16877	1.16727
		1.17087	1.16967
		1.17297	1.17205
		1.17508	1.17441
		1.17718	1.17675
		1.17928	1.17907
		1.18138	1.18137
		1.18348	1.18365
		1.18559	1.18591
		1.18769	1.18814
		1.18979	1.19036
		1.19189	1.19256
		1.19399	1.19473
		1.1961	1.19689
		1.1982	1.19903
		1.2003	1.20114
		1.2024	1.20324
		1.2045	1.20531
		1.20661	1.20737
		1.20871	1.20941
		1.21081	1.21142
		1.21291	1.21342
		1.21501	1.21539
		1.21712	1.21735
		1.21922	1.21929
		1.22132	1.2212
		1.22342	1.2231
		1.22553	1.22498
		1.22763	1.22683
		1.22973	1.22867
		1.23183	1.23049
		1.23393	1.23229
		1.23604	1.23407
		1.23814	1.23583
		1.24024	1.23758
		1.24234	1.2393
		1.24444	1.241
		1.24655	1.24269
		1.24865	1.24435
		1.25075	1.246
		1.25285	1.24763
		1.25495	1.24924
		1.25706	1.25083
		1.25916	1.25241
		1.26126	1.25396
		1.26336	1.2555
		1.26547	1.25702
		1.26757	1.25852
		1.26967	1.26
		1.27177	1.26147
		1.27387	1.26292
		1.27598	1.26435
		1.27808	1.26576
		1.28018	1.26716
		1.28228	1.26853
		1.28438	1.2699
		1.28649	1.27124
		1.28859	1.27257
		1.29069	1.27388
		1.29279	1.27517
		1.29489	1.27645
		1.297	1.27771
		1.2991	1.27895
		1.3012	1.28018
		1.3033	1.28139
		1.30541	1.28259
		1.30751	1.28377
		1.30961	1.28494
		1.31171	1.28609
		1.31381	1.28722
		1.31592	1.28834
		1.31802	1.28944
		1.32012	1.29053
		1.32222	1.2916
		1.32432	1.29266
		1.32643	1.2937
		1.32853	1.29473
		1.33063	1.29575
		1.33273	1.29675
		1.33483	1.29773
		1.33694	1.29871
		1.33904	1.29966
		1.34114	1.30061
		1.34324	1.30154
		1.34535	1.30245
		1.34745	1.30336
		1.34955	1.30425
		1.35165	1.30512
		1.35375	1.30599
		1.35586	1.30684
		1.35796	1.30768
		1.36006	1.3085
		1.36216	1.30932
		1.36426	1.31012
		1.36637	1.31091
		1.36847	1.31168
		1.37057	1.31245
		1.37267	1.3132
		1.37477	1.31394
		1.37688	1.31467
		1.37898	1.31539
		1.38108	1.31609
		1.38318	1.31679
		1.38529	1.31747
		1.38739	1.31814
		1.38949	1.3188
		1.39159	1.31946
		1.39369	1.3201
		1.3958	1.32073
		1.3979	1.32135
		1.4	1.32196
		1.4021	1.32256
		1.4042	1.32314
		1.40631	1.32372
		1.40841	1.32429
		1.41051	1.32485
		1.41261	1.32541
		1.41471	1.32595
		1.41682	1.32648
		1.41892	1.327
		1.42102	1.32752
		1.42312	1.32802
		1.42523	1.32852
		1.42733	1.329
		1.42943	1.32948
		1.43153	1.32995
		1.43363	1.33042
		1.43574	1.33087
		1.43784	1.33132
		1.43994	1.33175
		1.44204	1.33218
		1.44414	1.33261
		1.44625	1.33302
		1.44835	1.33343
		1.45045	1.33383
		1.45255	1.33422
		1.45465	1.33461
		1.45676	1.33498
		1.45886	1.33535
		1.46096	1.33572
		1.46306	1.33608
		1.46517	1.33643
		1.46727	1.33677
		1.46937	1.33711
		1.47147	1.33744
		1.47357	1.33776
		1.47568	1.33808
		1.47778	1.33839
		1.47988	1.3387
		1.48198	1.339
		1.48408	1.33929
		1.48619	1.33958
		1.48829	1.33987
		1.49039	1.34014
		1.49249	1.34042
		1.49459	1.34068
		1.4967	1.34094
		1.4988	1.3412
		1.5009	1.34145
		1.503	1.3417
		1.50511	1.34194
		1.50721	1.34217
		1.50931	1.3424
		1.51141	1.34263
		1.51351	1.34285
		1.51562	1.34307
		1.51772	1.34328
		1.51982	1.34349
		1.52192	1.3437
		1.52402	1.34389
		1.52613	1.34409
		1.52823	1.34428
		1.53033	1.34447
		1.53243	1.34465
		1.53453	1.34483
		1.53664	1.34501
		1.53874	1.34518
		1.54084	1.34535
		1.54294	1.34551
		1.54505	1.34567
		1.54715	1.34583
		1.54925	1.34599
		1.55135	1.34614
		1.55345	1.34628
		1.55556	1.34643
		1.55766	1.34657
		1.55976	1.34671
		1.56186	1.34684
		1.56396	1.34698
		1.56607	1.3471
		1.56817	1.34723
		1.57027	1.34735
		1.57237	1.34747
		1.57447	1.34759
		1.57658	1.34771
		1.57868	1.34782
		1.58078	1.34793
		1.58288	1.34804
		1.58498	1.34814
		1.58709	1.34824
		1.58919	1.34834
		1.59129	1.34844
		1.59339	1.34854
		1.5955	1.34863
		1.5976	1.34872
		1.5997	1.34881
		1.6018	1.3489
		1.6039	1.34898
		1.60601	1.34906
		1.60811	1.34915
		1.61021	1.34922
		1.61231	1.3493
		1.61441	1.34938
		1.61652	1.34945
		1.61862	1.34952
		1.62072	1.34959
		1.62282	1.34966
		1.62492	1.34973
		1.62703	1.34979
		1.62913	1.34985
		1.63123	1.34992
		1.63333	1.34998
		1.63544	1.35003
		1.63754	1.35009
		1.63964	1.35015
		1.64174	1.3502
		1.64384	1.35025
		1.64595	1.35031
		1.64805	1.35036
		1.65015	1.35041
		1.65225	1.35045
		1.65435	1.3505
		1.65646	1.35055
		1.65856	1.35059
		1.66066	1.35063
		1.66276	1.35068
		1.66486	1.35072
		1.66697	1.35076
		1.66907	1.35079
		1.67117	1.35083
		1.67327	1.35087
		1.67538	1.35091
		1.67748	1.35094
		1.67958	1.35097
		1.68168	1.35101
		1.68378	1.35104
		1.68589	1.35107
		1.68799	1.3511
		1.69009	1.35113
		1.69219	1.35116
		1.69429	1.35119
		1.6964	1.35122
		1.6985	1.35124
		1.7006	1.35127
		1.7027	1.35129
		1.7048	1.35132
		1.70691	1.35134
		1.70901	1.35137
		1.71111	1.35139
		1.71321	1.35141
		1.71532	1.35143
		1.71742	1.35145
		1.71952	1.35147
		1.72162	1.35149
		1.72372	1.35151
		1.72583	1.35153
		1.72793	1.35155
		1.73003	1.35157
		1.73213	1.35158
		1.73423	1.3516
		1.73634	1.35162
		1.73844	1.35163
		1.74054	1.35165
		1.74264	1.35166
		1.74474	1.35168
		1.74685	1.35169
		1.74895	1.3517
		1.75105	1.35172
		1.75315	1.35173
		1.75526	1.35174
		1.75736	1.35175
		1.75946	1.35176
		1.76156	1.35178
		1.76366	1.35179
		1.76577	1.3518
		1.76787	1.35181
		1.76997	1.35182
		1.77207	1.35183
		1.77417	1.35184
		1.77628	1.35185
		1.77838	1.35186
		1.78048	1.35186
		1.78258	1.35187
		1.78468	1.35188
		1.78679	1.35189
		1.78889	1.3519
		1.79099	1.3519
		1.79309	1.35191
		1.7952	1.35192
		1.7973	1.35192
		1.7994	1.35193
		1.8015	1.35194
		1.8036	1.35194
		1.80571	1.35195
		1.80781	1.35196
		1.80991	1.35196
		1.81201	1.35197
		1.81411	1.35197
		1.81622	1.35198
		1.81832	1.35198
		1.82042	1.35199
		1.82252	1.35199
		1.82462	1.352
		1.82673	1.352
		1.82883	1.352
		1.83093	1.35201
		1.83303	1.35201
		1.83514	1.35202
		1.83724	1.35202
		1.83934	1.35202
		1.84144	1.35203
		1.84354	1.35203
		1.84565	1.35203
		1.84775	1.35204
		1.84985	1.35204
		1.85195	1.35204
		1.85405	1.35205
		1.85616	1.35205
		1.85826	1.35205
		1.86036	1.35205
		1.86246	1.35206
		1.86456	1.35206
		1.86667	1.35206
		1.86877	1.35206
		1.87087	1.35207
		1.87297	1.35207
		1.87507	1.35207
		1.87718	1.35207
		1.87928	1.35207
		1.88138	1.35208
		1.88348	1.35208
		1.88559	1.35208
		1.88769	1.35208
		1.88979	1.35208
		1.89189	1.35208
		1.89399	1.35209
		1.8961	1.35209
		1.8982	1.35209
		1.9003	1.35209
		1.9024	1.35209
		1.9045	1.35209
		1.90661	1.35209
		1.90871	1.35209
		1.91081	1.3521
		1.91291	1.3521
		1.91501	1.3521
		1.91712	1.3521
		1.91922	1.3521
		1.92132	1.3521
		1.92342	1.3521
		1.92553	1.3521
		1.92763	1.3521
		1.92973	1.3521
		1.93183	1.35211
		1.93393	1.35211
		1.93604	1.35211
		1.93814	1.35211
		1.94024	1.35211
		1.94234	1.35211
		1.94444	1.35211
		1.94655	1.35211
		1.94865	1.35211
		1.95075	1.35211
		1.95285	1.35211
		1.95495	1.35211
		1.95706	1.35211
		1.95916	1.35211
		1.96126	1.35211
		1.96336	1.35211
		1.96547	1.35212
		1.96757	1.35212
		1.96967	1.35212
		1.97177	1.35212
		1.97387	1.35212
		1.97598	1.35212
		1.97808	1.35212
		1.98018	1.35212
		1.98228	1.35212
		1.98438	1.35212
		1.98649	1.35212
		1.98859	1.35212
		1.99069	1.35212
		1.99279	1.35212
		1.99489	1.35212
		1.997	1.35212
		1.9991	1.35212
		2.0012	1.35212
		2.0033	1.35212
		2.00541	1.35212
		2.00751	1.35212
		2.00961	1.35212
		2.01171	1.35212
		2.01381	1.35212
		2.01592	1.35212
		2.01802	1.35212
		2.02012	1.35212
		2.02222	1.35212
		2.02432	1.35212
		2.02643	1.35212
		2.02853	1.35212
		2.03063	1.35212
		2.03273	1.35212
		2.03483	1.35212
		2.03694	1.35212
		2.03904	1.35212
		2.04114	1.35212
		2.04324	1.35212
		2.04535	1.35212
		2.04745	1.35212
		2.04955	1.35212
		2.05165	1.35212
		2.05375	1.35212
		2.05586	1.35212
		2.05796	1.35212
		2.06006	1.35212
		2.06216	1.35212
		2.06426	1.35212
		2.06637	1.35212
		2.06847	1.35212
		2.07057	1.35212
		2.07267	1.35213
		2.07477	1.35213
		2.07688	1.35213
		2.07898	1.35213
		2.08108	1.35213
		2.08318	1.35213
		2.08529	1.35213
		2.08739	1.35213
		2.08949	1.35213
		2.09159	1.35213
		2.09369	1.35213
		2.0958	1.35213
		2.0979	1.35213
		2.1	1.35213
