# Supplementary material for: Pulsed stimulated Brillouin microscopy enables high-sensitivity mechanical imaging of live and fragile biological specimens
Source: Nat Methods. 2023 Oct 26;20(12):1971–9. doi: 10.1038/s41592-023-02054-z (PMC10703689; doi:10.1038/s41592-023-02054-z)
Supplement: Supplementary file 9 — Source data for Extended Data Fig. 2. [file 41592_2023_2054_MOESM9_ESM.zip › SIfig2/SIfig2.xlsx]

## Sheet: Balanced vs unbalanced
	in nV/sqrt(Hz)	in nV/sqrt(Hz)	in nV/sqrt(Hz)	in nV/sqrt(Hz)	in nV/sqrt(Hz)
Frequency (kHz)	Unbalanced probe: 12.3mW	Balanced probe: 12.3mW	Balanced probe: 6.15mW	Balanced probe: 3.08mW	No probe
10	83.146	4.81928	4.56078	3.05365	2.98762
11.7833	68.8351	4.94447	4.69417	2.49307	2.72448
13.5667	67.7881	4.83258	4.29587	3.7565	2.97304
15.35	65.2367	4.97532	3.55045	3.90376	2.84862
17.1333	70.4915	4.53811	3.36176	3.71408	2.63832
18.9167	68.838	4.60319	3.69966	2.96946	2.30451
20.7	68.5025	4.50673	3.18074	2.98938	2.73074
22.4833	70.3519	4.58907	3.32301	2.47506	2.33068
24.2667	63.6031	4.71611	3.00312	2.74836	2.38613
26.05	73.6595	4.74365	3.26094	2.18658	2.44921
27.8333	64.0035	5.02622	2.89628	2.39225	2.35568
29.6167	85.0361	4.63254	2.98355	2.54185	2.20991
31.4	58.7187	4.80801	3.48674	2.59203	2.20568
33.1833	67.9174	4.95132	3.48086	2.64087	2.13276
34.9667	68.8316	4.81823	3.18407	2.49229	2.1537
36.75	65.3456	4.56486	3.39166	2.44499	2.21344
38.5333	64.5104	4.82526	3.12698	2.41083	2.29295
40.3167	86.3183	4.88291	3.44161	2.93108	2.26706
42.1	69.704	4.48456	3.279	2.70458	2.13926
43.8833	57.4371	4.85155	3.22338	2.51749	2.64562
45.6667	65.5517	4.81089	3.60717	2.58621	1.97483
47.45	62.0979	4.81408	3.23821	2.21846	2.1706
49.2333	62.1241	4.93432	3.2244	2.27424	2.00494
51.0167	63.7678	4.73574	3.20165	2.61681	2.37703
52.8	59.3407	4.69464	3.21879	2.29853	2.02518
54.5833	62.4516	4.58682	3.2945	2.16091	2.34877
56.3667	56.2819	4.4512	3.20044	2.25758	2.05015
58.15	54.1042	4.71143	3.21726	2.51567	2.12384
59.9333	59.5483	4.75491	3.33102	2.26078	1.72901
61.7167	57.677	4.80059	3.33421	2.58822	1.84055
63.5	57.0872	4.78365	3.20718	2.43576	1.76981
65.2833	96.5697	5.09422	3.56131	2.98952	2.7418
67.0667	56.7418	4.46914	3.38059	2.83377	1.65847
68.85	59.2072	4.95755	3.03498	2.15063	1.80158
70.6333	58.5639	4.59825	2.98652	2.49309	1.79513
72.4167	68.3232	5.02869	3.0874	2.44757	1.90757
74.2	51.626	4.61162	2.72769	2.56869	1.85938
75.9833	68.0718	4.76244	3.25738	2.19586	1.90157
77.7667	60.3307	4.66139	2.93587	2.16653	2.23496
79.55	71.7547	4.67893	3.13587	2.31469	1.92984
81.3333	86.8992	4.93035	3.27776	2.24765	1.82358
83.1167	61.0304	4.68357	2.99111	2.56114	1.90128
84.9	58.0841	4.81906	2.86903	2.65095	1.88914
86.6833	54.8508	4.53118	3.07435	2.38656	2.06902
88.4667	70.1637	4.66968	3.31941	2.22492	1.73966
90.25	69.1883	4.70382	2.93974	2.09383	1.89445
92.0333	54.6497	4.56504	2.84446	2.50065	1.82715
93.8167	58.4625	5.02808	3.25594	2.11287	2.09531
95.6	63.0701	4.62967	3.36313	2.21209	1.61862
97.3833	53.7755	4.98193	2.94964	2.39973	1.90854
99.1667	51.3495	4.83154	3.04182	2.468	1.86898
100.95	58.5699	4.34853	3.07371	2.30746	1.7682
102.733	58.7256	4.60441	3.02344	2.29537	1.93948
104.517	50.6606	4.86523	3.19456	2.47517	1.93205
106.3	50.5819	4.93213	3.14166	2.50073	2.16656
108.083	61.0956	4.80406	3.14235	2.26343	2.12736
109.867	56.968	4.77417	3.33095	2.27725	1.9652
111.65	57.1194	4.48074	3.16344	2.54387	1.71834
113.433	67.3609	4.52785	3.22045	2.34342	1.99681
115.217	63.8833	4.56071	3.0962	2.40021	1.861
117	57.0622	4.60762	2.99259	2.26971	1.96175
118.783	55.418	4.53907	3.28368	2.3845	2.08764
120.567	74.0397	4.60827	3.02964	2.3252	2.25342
122.35	82.7062	4.49412	3.52045	2.69435	2.4015
124.133	60.9148	4.79835	3.07676	2.27289	2.28417
125.917	53.1444	4.69533	3.3108	2.3258	1.8106
127.7	55.8827	4.5488	3.25714	2.45491	2.16363
129.483	61.0399	5.07041	3.61539	3.14039	2.2734
131.267	57.6674	4.69064	3.1899	2.12948	2.16114
133.05	55.0632	4.68348	3.26906	2.21446	2.05501
134.833	55.5028	4.44871	3.18226	2.3894	1.82963
136.617	54.199	4.77298	2.99289	2.21915	1.90028
138.4	51.9511	4.69119	3.24965	2.26063	1.98088
140.183	58.4772	4.4479	3.04988	2.49016	2.00694
141.967	55.0244	5.13452	3.51766	2.33825	1.89032
143.75	66.7147	4.99435	3.40502	2.51566	2.01146
145.533	58.771	5.15586	3.09095	2.14102	2.12567
147.317	54.334	4.57326	3.45173	2.30144	1.93131
149.1	63.67	4.76136	2.9728	2.36745	2.01074
150.883	59.8241	4.59108	3.17866	2.54584	2.04015
152.667	53.6514	4.74141	3.61586	2.37269	1.8991
154.45	57.4131	4.84863	3.36073	2.27205	2.33994
156.233	63.8799	5.00679	3.46098	2.53189	1.86613
158.017	55.4366	5.04782	3.57474	2.47513	1.99572
159.8	68.7293	4.9924	3.1361	2.78366	1.99284
161.583	76.631	4.60294	3.65361	2.59986	1.8644
163.367	71.6746	5.17919	3.38631	2.6614	2.15157
165.15	54.4616	4.92154	3.24419	2.37334	2.14552
166.933	58.063	4.8568	3.01113	2.44691	2.32106
168.717	57.2331	5.20234	3.17317	2.53584	2.01826
170.5	60.0163	4.83933	2.98928	2.27374	2.09935
172.283	52.9314	4.81269	3.71627	3.04503	1.8879
174.067	62.0185	4.65118	3.07365	2.51162	2.14329
175.85	60.4183	5.14255	3.20537	2.39018	2.32133
177.633	51.8017	4.8678	3.41117	2.36085	2.32321
179.417	52.3738	4.60497	3.42358	2.28063	2.31042
181.2	55.1755	5.2566	3.2805	2.88665	2.39531
182.983	53.645	4.95368	3.86588	2.60006	2.05556
184.767	57.5352	4.86046	3.27349	2.29236	2.06953
186.55	50.7768	4.82082	3.32645	2.15808	1.95218
188.333	52.882	5.26604	3.37459	2.48651	2.30155
190.117	57.3096	4.70839	3.01842	2.6478	2.43507
191.9	54.5326	4.75547	3.57805	2.37123	1.95038
193.683	62.3279	6.82394	5.00339	5.43023	4.64275
195.467	58.4637	5.22169	3.8626	2.83574	2.34865
197.25	56.8772	5.06141	3.53475	2.78603	2.04388
199.033	63.2837	4.86202	3.38287	3.25912	2.29807
200.817	68.7617	5.26798	3.85104	2.61422	2.17705
202.6	112.539	5.65419	3.51446	2.8402	2.40445
204.383	63.6637	5.1584	3.60109	2.73757	2.26972
206.167	55.2999	5.09443	3.68575	2.87734	2.19449
207.95	55.1334	5.39626	3.61326	2.8196	2.43537
209.733	54.7499	5.24942	3.4968	3.03733	2.20931
211.517	59.2454	5.24347	3.4442	2.83323	2.35511
213.3	49.76	5.48374	3.76371	2.63071	2.08528
215.083	74.9491	5.12249	3.63665	3.02381	2.17726
216.867	57.7763	4.97391	3.46989	2.91356	1.78101
218.65	56.3962	5.11543	3.73359	3.00042	2.29976
220.433	57.3143	5.24373	3.69676	2.78864	2.1068
222.217	53.819	5.14101	3.72815	2.92697	2.16972
224	55.4173	5.63941	4.13023	3.25552	2.33746
225.783	57.9838	5.67492	3.44305	2.68033	1.90541
227.567	59.0636	5.11804	3.70102	2.92427	2.21101
229.35	56.1722	5.48262	3.85014	3.01827	1.94315
231.133	60.2692	5.57084	3.92782	3.13084	2.356
232.917	52.5017	5.68331	3.64709	3.05035	2.12524
234.7	57.1781	5.73625	4.16757	3.10423	2.04029
236.483	65.3184	5.52167	4.14802	3.17972	2.10725
238.267	57.1041	5.45904	3.94551	2.95779	2.07727
240.05	52.7533	5.6274	3.80039	2.7837	2.2109
241.833	60.5624	5.39801	3.59694	3.01937	2.55621
243.617	89.3766	5.44585	3.97408	3.27998	2.27549
245.4	84.8819	5.69994	3.72713	2.77323	2.36077
247.183	52.8849	6.08422	3.74722	3.25691	2.37323
248.967	61.9556	5.68417	4.05183	2.93154	2.25085
250.75	60.4142	5.30565	4.06707	2.99326	2.07607
252.533	54.7342	5.7972	3.96859	2.8329	2.13876
254.317	56.4757	5.61156	4.21668	3.10867	2.18523
256.1	58.056	5.39377	4.10207	3.21603	2.46169
257.883	59.1762	5.7282	3.99302	3.32761	2.6787
259.667	54.4969	6.0934	4.12875	3.22318	2.90294
261.45	62.6915	5.89786	4.08955	2.90355	2.59599
263.233	56.2341	5.65375	4.03867	3.19747	2.65018
265.017	62.4344	5.52144	3.85809	3.0569	2.49599
266.8	59.0263	5.37901	3.79294	2.86037	2.10921
268.583	53.9561	5.82045	4.01207	3.16207	2.57692
270.367	53.4058	5.46963	4.14416	2.63061	2.11677
272.15	54.4724	5.8779	4.17035	3.12565	2.55147
273.933	75.1787	5.96808	3.89153	3.09537	2.46617
275.717	51.9483	5.90573	3.99177	3.08235	2.18211
277.5	53.0456	5.90285	3.98943	2.95482	2.35787
279.283	58.5897	6.26905	4.14454	3.14618	2.5162
281.067	57.554	6.30056	3.85068	2.74852	2.5821
282.85	73.7794	5.60371	4.16714	3.05544	2.81061
284.633	97.2415	5.91978	4.33763	3.09715	2.29821
286.417	53.8925	5.71711	4.118	3.46829	2.60502
288.2	59.6632	6.14197	4.53467	3.17359	2.36105
289.983	57.0401	6.32908	4.20567	3.31059	2.31688
291.767	60.8913	6.16168	4.43994	3.11777	1.97097
293.55	64.6732	5.99956	4.33661	3.10905	2.33903
295.333	73.7881	6.44863	4.19758	3.10031	2.43703
297.117	75.4406	5.80876	4.37508	3.03803	2.42144
298.9	74.4367	5.98902	4.46805	3.06083	2.29042
300.683	79.9948	6.67459	4.42305	3.64292	2.21935
302.467	92.6959	7.98468	5.22906	3.53215	2.59443
304.25	87.9233	8.23027	5.04752	3.78689	2.12207
306.033	79.5113	6.47064	4.50871	3.06533	2.42001
307.817	69.5683	5.8071	4.22169	3.32683	2.51182
309.6	65.1701	6.26208	4.42135	3.46206	2.27316
311.383	65.112	5.86068	4.11314	3.15464	2.34079
313.167	55.227	6.06861	4.39949	3.44999	2.60975
314.95	56.5165	6.2548	4.17242	3.41771	2.43695
316.733	65.1348	5.7386	4.54248	3.05916	2.51525
318.517	57.4044	6.04324	4.27157	3.20407	2.66119
320.3	52.1154	5.76854	4.07787	2.72585	2.52543
322.083	61.233	6.49477	4.76097	3.31707	2.57872
323.867	80.7605	6.77099	4.28677	3.00323	2.30791
325.65	67.7434	5.84325	4.24771	3.20137	2.46272
327.433	60.1669	6.17821	4.393	2.96737	2.35987
329.217	55.654	6.41956	4.40868	3.09452	2.44203
331	61.1684	6.37033	4.55288	3.11273	2.24172
332.783	60.8162	6.68902	4.68801	3.16865	2.487
334.567	60.087	6.65892	4.52381	3.49723	2.78522
336.35	59.8991	6.44535	4.44869	3.44954	2.71
338.133	53.8694	6.39563	4.59903	3.43767	2.24538
339.917	56.6707	6.24797	4.26503	3.0929	2.21973
341.7	53.4178	6.32819	4.31363	3.12633	2.93182
343.483	55.2712	6.38762	4.51222	3.45607	2.52396
345.267	61.0842	6.53465	4.56383	3.53357	2.59647
347.05	53.2137	6.14179	4.66502	3.18555	2.61272
348.833	52.4261	6.95551	4.3777	3.36771	2.27938
350.617	52.1401	6.6828	4.59487	3.13342	2.58341
352.4	59.4765	6.68823	4.6201	3.27387	2.57085
354.183	57.3759	6.54482	4.55021	3.75576	2.20232
355.967	50.1436	6.18673	4.26181	3.572	2.3229
357.75	54.9499	6.38032	4.65519	3.31332	2.63766
359.533	115.495	6.72304	4.303	3.18839	2.58665
361.317	64.1936	6.49559	4.50917	3.64176	2.27611
363.1	64.8073	6.53798	4.81761	3.17344	2.32948
364.883	95.5258	7.51918	4.5335	3.21047	2.45591
366.667	61.1979	6.47316	4.31659	3.57624	2.63519
368.45	55.1195	6.73184	4.71635	3.47102	2.25108
370.233	53.6578	7.10088	4.67977	3.64962	2.59252
372.017	57.7658	6.87246	4.49513	3.46885	2.18364
373.8	60.6972	6.46643	4.66462	3.21279	2.35578
375.583	57.7666	6.99761	4.57218	3.17753	2.74655
377.367	56.2506	6.50539	4.66323	3.45737	2.64525
379.15	52.7153	6.68636	4.77183	3.03948	2.28614
380.933	58.1833	6.47778	4.84203	3.28738	2.50517
382.717	59.9315	6.39313	4.59077	3.57535	2.85236
384.5	59.7216	6.20086	4.64809	3.27837	2.21078
386.283	55.2786	6.54557	4.73282	3.5246	2.72982
388.067	51.492	6.69455	4.49576	3.3745	3.03998
389.85	56.231	6.78312	4.41301	3.25721	2.29747
391.633	54.8828	6.96948	4.34344	3.36987	2.22594
393.417	53.9524	6.83132	4.80955	3.11897	2.38395
395.2	53.6782	7.33044	4.88366	3.48734	3.17324
396.983	54.5941	6.71298	4.75915	3.31729	2.41128
398.767	58.6573	7.50855	4.71481	3.28801	2.38218
400.55	54.1992	6.24098	5.11335	3.52155	2.73149
402.333	56.5362	6.90584	4.8382	3.35547	2.84434
404.117	66.0579	6.94113	4.61814	3.38741	2.3331
405.9	67.4987	7.39191	4.62708	3.37088	2.4444
407.683	56.4553	6.77615	4.75968	3.34236	2.65899
409.467	56.7942	6.66491	4.80063	3.29021	2.4068
411.25	61.1722	6.86846	4.64904	3.46368	2.68478
413.033	66.2586	6.66529	4.4911	3.44119	2.67608
414.817	54.4177	7.2127	5.15463	3.47426	2.5442
416.6	64.3588	6.43812	4.63904	3.84731	2.31373
418.383	54.8611	6.90786	5.15877	3.68694	2.45883
420.167	56.5776	6.74825	5.0752	3.58723	2.59841
421.95	52.3214	7.01804	4.70573	3.48205	2.2379
423.733	57.0904	6.57918	4.8431	3.26066	2.79638
425.517	51.1004	7.23292	4.84405	3.30266	2.68544
427.3	55.0455	7.36278	4.69242	3.385	2.41848
429.083	50.1814	7.24931	5.1368	3.22737	3.34362
430.867	61.9306	7.55522	4.98016	3.559	2.61601
432.65	59.6308	6.34278	5.06925	3.71054	2.64225
434.433	52.109	6.97574	4.75131	3.24659	2.79671
436.217	56.7093	6.84929	4.77952	3.38442	2.45135
438	51.468	6.82392	5.09225	3.70064	2.69327
439.783	60.751	6.77789	4.66402	3.58101	2.63975
441.567	52.8921	6.57756	5.10779	3.35852	2.62989
443.35	57.216	6.75692	4.62668	3.24812	2.25811
445.133	63.9056	7.26495	4.66871	3.3228	2.79858
446.917	74.4975	6.49153	4.90033	3.26785	2.91335
448.7	50.2166	6.83193	4.90411	3.49409	2.37854
450.483	49.3754	7.14914	4.48787	3.97269	2.09451
452.267	59.7554	6.76063	5.17177	4.11412	2.60469
454.05	59.2994	6.73498	5.09433	3.31721	2.50965
455.833	65.9533	6.5197	4.85699	3.61362	1.91598
457.617	78.5635	7.06317	4.7923	3.67585	2.63526
459.4	55.8925	7.17106	5.04016	3.57479	2.57845
461.183	54.6872	6.7105	5.31156	3.85311	2.81592
462.967	50.5748	6.32663	4.93209	3.87386	2.6692
464.75	55.3565	6.60548	5.10775	3.23945	2.33494
466.533	57.3293	6.96712	4.91572	3.65253	2.47349
468.317	53.1824	6.81274	5.06114	3.39857	2.68321
470.1	51.5245	6.79487	5.22507	3.39529	2.33627
471.883	64.4874	5.91962	5.01195	4.02938	3.27726
473.667	50.5797	7.18437	4.97941	3.8479	2.43335
475.45	52.2377	7.2487	5.30025	3.67131	2.36964
477.233	54.3328	4.84246	3.56623	3.96555	2.44014
479.017	54.4647	7.21415	5.13258	3.47722	2.36597
480.8	55.3863	7.49355	4.86253	3.45346	2.8977
482.583	51.687	6.37338	5.24512	3.28114	2.61678
484.367	59.348	7.64272	4.70357	3.51905	2.65486
486.15	98.101	7.52089	5.36681	3.62906	3.3048
487.933	61.4829	6.89295	5.06681	3.60747	2.43556
489.717	52.9908	6.53599	4.68077	3.41849	2.62568
491.5	56.0504	6.70845	4.62922	3.73583	2.53003
493.283	91.7549	7.03701	5.0739	3.90178	2.68173
495.067	61.8735	6.13392	4.80482	3.48501	2.50518
496.85	64.7202	6.56788	4.87044	3.70156	2.31134
498.633	55.2862	7.75609	4.95537	3.61541	2.33794
500.417	52.9061	6.80962	4.92677	3.82698	2.86526
502.2	61.0986	6.37482	4.93781	3.46308	2.52726
503.983	56.1216	6.21883	4.91616	3.5458	2.64667
505.767	55.6952	6.3361	5.37488	3.66247	2.583
507.55	54.8931	6.16483	4.95344	4.08484	3.19283
509.333	53.8458	5.93841	5.10178	3.90506	2.89553
511.117	58.3075	6.51102	5.54143	3.73485	2.39614
512.9	52.1977	6.41754	5.2763	3.55292	2.37976
514.683	59.9768	7.12132	4.79658	3.67821	3.38931
516.467	53.5909	7.16467	4.89737	3.46454	2.49065
518.25	56.0558	6.25165	5.08932	3.84263	2.65601
520.033	56.0648	7.61259	4.44384	3.45922	3.18185
521.817	60.5563	6.5259	4.86712	3.30269	2.77611
523.6	60.4308	6.30463	4.80772	3.91532	2.82141
525.383	58.937	6.43182	5.17961	3.62694	2.43935
527.167	77.0817	7.33484	4.74136	3.54798	2.38166
528.95	59.5599	6.58327	4.97881	3.61691	2.24015
530.733	54.8307	6.0719	4.82149	3.79943	2.59996
532.517	55.3434	6.71089	4.86653	3.76296	2.58636
534.3	59.9789	6.71996	5.05681	3.61868	2.56652
536.083	63.1304	6.81378	5.05348	3.55356	2.95403
537.867	61.6451	6.40707	4.5737	3.49845	2.4959
539.65	60.8648	6.41079	4.9387	3.33133	2.91168
541.433	63.2252	6.42483	5.33051	3.71785	2.92064
543.217	58.8034	6.0917	5.35248	3.66056	2.5503
545	57.4721	7.12678	5.0198	3.59876	2.49634
546.783	61.1345	6.49698	4.92723	3.99462	2.48365
548.567	58.9011	6.38814	4.78113	3.50201	2.62992
550.35	59.1337	6.54799	4.64117	3.55095	2.72955
552.133	49.5195	5.70043	5.32193	3.78926	2.46499
553.917	57.4705	6.95753	5.13284	3.84092	2.83577
555.7	55.6495	6.91407	4.88742	3.60629	2.33875
557.483	57.4936	5.76212	5.06247	3.62051	2.51359
559.267	61.6657	6.75801	5.0344	3.98426	2.56766
561.05	59.1371	6.87518	5.20734	3.70153	2.82623
562.833	60.522	6.61596	5.152	3.55691	2.4045
564.617	56.7028	6.3763	4.76725	3.58611	2.71578
566.4	57.4088	5.86459	4.98796	3.47323	2.2089
568.183	81.8271	6.81185	4.46803	3.75648	3.09286
569.967	62.2414	6.82513	5.14789	3.81778	2.40243
571.75	65.5688	6.71762	5.1303	3.81788	2.64071
573.533	64.215	6.72028	5.16333	3.56593	2.4197
575.317	64.7077	6.36929	4.73494	3.39811	2.81565
577.1	66.3123	7.09744	5.31274	3.26796	2.79846
578.883	72.9888	6.52092	4.88522	4.1117	2.76959
580.667	64.5081	7.32448	5.19655	3.49436	2.5633
582.45	58.5861	6.955	5.12956	3.57407	2.36764
584.233	68.1485	6.8573	5.18439	3.68408	2.74864
586.017	64.0787	6.753	5.12837	3.53147	2.49003
587.8	58.4128	7.02423	5.37267	4.10683	2.816
589.583	55.2486	6.86713	5.19731	3.84549	2.78708
591.367	64.2114	7.54801	4.98975	3.49493	2.65279
593.15	62.4812	6.47606	5.028	3.72903	2.44227
594.933	56.6679	6.41901	5.01743	3.77388	2.67628
596.717	59.1709	7.68407	5.14804	3.77397	2.64435
598.5	58.4563	6.34819	4.70961	3.75991	2.64793
600.283	63.6745	6.78427	5.26092	3.73874	2.10378
602.067	66.9201	6.44942	5.58718	3.56189	2.59505
603.85	64.6643	7.16216	5.4392	4.15423	2.2145
605.633	63.1328	6.96623	5.30899	3.81407	3.12561
607.417	72.6889	7.11526	5.3953	3.74563	2.65003
609.2	72.3834	6.85234	5.35637	4.27812	2.81575
610.983	66.1063	6.68433	5.69744	3.8251	2.95232
612.767	63.0573	7.00055	5.47239	4.00927	2.73742
614.55	64.1499	8.02787	5.43622	4.34232	2.57498
616.333	69.7415	7.40507	5.90464	3.87532	2.2419
618.117	77.1983	7.13802	5.46223	3.58308	2.43792
619.9	66.9076	7.63285	6.03214	4.37523	2.46603
621.683	64.6391	7.48687	5.99625	4.02759	2.19646
623.467	69.723	7.73579	5.84761	4.36951	2.56813
625.25	62.6615	7.64692	5.75903	4.27593	2.53722
627.033	57.8831	6.67049	5.42389	4.15624	2.50989
628.817	68.1934	8.16067	5.62406	4.08175	2.29896
630.6	58.4702	8.25634	5.62422	4.23537	3.01003
632.383	60.8981	7.53682	5.90437	3.93221	3.25077
634.167	58.3658	7.59678	6.29033	4.17532	2.61848
635.95	61.0354	7.34527	5.9097	4.17727	2.69645
637.733	61.3526	8.09289	6.50884	4.22327	2.22555
639.517	59.3527	8.94042	5.99949	4.18342	2.92032
641.3	58.0438	7.9807	6.1427	4.23841	2.21998
643.083	67.8988	8.59872	6.19861	4.18546	2.58026
644.867	61.4643	7.75952	6.35858	3.98932	2.3509
646.65	62.8802	8.02138	6.34378	4.51356	2.78789
648.433	110.821	14.3753	6.59555	4.72129	2.82558
650.217	68.0705	8.57356	6.24115	4.21792	2.65247
652	64.3201	7.79297	6.5241	4.4786	2.2747
653.783	65.1623	8.74091	6.64895	4.35633	3.08077
655.567	73.1216	8.26501	6.41924	4.11722	2.44866
657.35	66.5594	8.14366	6.81804	4.36158	2.76391
659.133	76.9857	8.02372	6.5842	4.23815	2.70523
660.917	71.3255	8.55803	6.69852	4.22026	2.77831
662.7	72.9903	9.40432	6.42815	4.39943	3.32524
664.483	67.5079	9.53663	6.90523	4.42803	2.96749
666.267	67.8798	9.633	6.29567	4.63859	2.73505
668.05	71.2644	8.73575	6.91268	4.34477	2.36189
669.833	64.4804	9.35119	6.76617	4.69176	2.61565
671.617	63.6231	8.75458	6.70632	4.41066	2.70649
673.4	61.7422	8.63813	6.74256	4.24749	2.50288
675.183	69.3435	8.39506	6.91642	5.05199	2.82522
676.967	67.042	9.44085	6.82423	4.2379	2.58497
678.75	55.1455	9.60284	6.87804	4.35042	2.1964
680.533	58.0562	8.99088	6.92792	4.27617	2.13335
682.317	61.6485	9.87495	7.16418	4.98489	3.06707
684.1	72.3768	10.9237	7.15982	4.43824	2.68019
685.883	58.4174	10.3709	7.11054	4.85239	2.41785
687.667	74.0315	10.0691	7.51436	4.7308	2.67948
689.45	76.3503	9.70698	7.10132	4.72067	2.34238
691.233	63.6451	10.5481	7.55264	4.57115	2.2604
693.017	62.7115	9.79455	7.43039	4.54035	2.32435
694.8	71.8749	8.9707	7.55723	4.87428	2.40604
696.583	72.9746	9.73857	7.21029	4.67761	2.42203
698.367	68.7678	10.8586	7.58051	5.11719	2.76557
700.15	67.7283	10.3142	7.62356	4.90277	2.37287
701.933	69.2577	12.2003	7.49239	4.80535	2.49223
703.717	67.8288	10.8211	7.47708	4.60794	2.30135
705.5	68.2201	11.4629	7.63825	4.97574	2.52034
707.283	68.4745	10.5527	7.53026	4.57791	2.34637
709.067	64.2742	10.1369	7.79459	4.84828	2.53869
710.85	63.4319	10.7682	7.79105	4.84486	2.41568
712.633	69.4358	10.925	7.68838	4.81897	2.36101
714.417	65.7217	10.7453	7.95197	4.77947	2.99606
716.2	59.3899	11.315	7.69252	4.68457	2.0589
717.983	60.7377	11.439	8.04702	4.80271	2.61226
719.767	58.4812	10.0601	8.06896	4.83187	2.71412
721.55	60.1425	11.4578	7.68841	5.03366	2.38621
723.333	65.0568	10.5324	7.98521	4.95323	2.52695
725.117	68.0885	11.7596	8.35005	5.05625	2.44143
726.9	65.4711	9.51097	8.14273	4.69963	2.32924
728.683	65.5683	11.6749	8.05729	4.77333	2.4743
730.467	77.6428	11.8686	8.20885	5.62489	2.62367
732.25	65.0564	10.0948	8.16477	4.65586	2.50118
734.033	64.5954	11.8408	8.21681	5.10737	2.32688
735.817	62.6825	10.7699	8.22245	4.98281	2.45634
737.6	64.5025	11.0414	8.2021	4.76279	1.90889
739.383	69.1654	11.5512	8.37359	5.06571	2.14209
741.167	71.6999	11.5434	8.46975	5.28739	2.73558
742.95	71.6925	12.2069	8.75738	4.94299	2.17827
744.733	69.8307	11.9477	8.48303	4.92136	2.21253
746.517	63.6431	11.9038	8.25315	4.89459	2.60673
748.3	61.2734	12.1757	8.42888	4.96563	2.5391
750.083	53.461	10.117	8.67044	5.04359	2.53483
751.867	62.7631	12.2452	8.90592	5.47115	2.61392
753.65	59.4962	12.1046	8.69252	5.19268	2.57095
755.433	55.7837	11.1395	8.23007	4.98252	2.43848
757.217	51.2704	12.5346	8.94383	5.18543	2.3105
759	57.55	10.0596	8.02174	5.0821	2.44468
760.783	58.4359	11.7978	8.5672	5.16152	2.53446
762.567	70.8478	12.4737	8.30025	5.23587	2.58769
764.35	65.2213	12.5398	8.73204	5.19088	2.69546
766.133	66.0899	11.1336	8.69023	5.50646	2.76112
767.917	61.3325	11.341	8.7176	5.00063	2.48484
769.7	84.5126	11.9627	9.52901	6.14172	2.70186
771.483	67.2774	11.3123	8.9443	5.20513	2.5159
773.267	62.6276	11.2147	9.06031	5.19717	2.79523
775.05	65.3476	11.2138	8.63908	5.39313	2.40615
776.833	67.0294	11.0244	8.89851	5.3106	2.13673
778.617	62.8641	11.3771	9.51407	6.04245	2.54627
780.4	67.6643	13.4105	8.99731	5.30169	2.2846
782.183	68.9535	11.4455	9.21302	5.42415	2.42772
783.967	76.6365	11.8249	8.49503	5.80711	2.63485
785.75	64.1517	12.2024	9.24884	5.5151	2.74175
787.533	67.2094	12.0186	8.88801	5.61564	2.92637
789.317	70.3379	12.6841	9.39151	5.63689	3.58992
791.1	74.8422	13.6517	8.91675	5.73501	2.40986
792.883	84.2921	14.1721	9.31949	5.65516	2.58229
794.667	109.596	16.7153	9.69039	6.23127	2.3241
796.45	165.184	40.634	14.8984	13.9058	3.36293
798.233	117.092	17.6466	10.5789	6.60876	2.98216
800.017	83.6116	13.5137	9.36298	5.84219	2.59308
801.8	74.5904	12.7701	9.09325	6.02525	2.1667
803.583	67.1916	12.605	8.86207	5.5245	2.18134
805.367	66.678	10.8404	7.4861	5.23978	2.38403
807.15	65.7255	12.1567	9.33569	5.78065	2.88761
808.933	61.449	12.2847	8.63523	5.83197	2.24727
810.717	91.4451	18.5164	8.52508	6.32376	2.57047
812.5	62.2201	12.3751	9.66573	5.60222	2.54539
814.283	62.2434	11.7142	8.54931	5.87942	2.69423
816.067	62.6394	11.8508	9.02535	5.49767	2.62084
817.85	60.004	13.0052	9.45035	5.69064	3.04737
819.633	68.8522	11.1333	9.15829	5.96752	2.42078
821.417	77.595	13.321	9.17498	6.051	2.5716
823.2	75.7437	12.359	9.05844	6.09029	2.56866
824.983	68.5011	14.5433	8.46484	5.65838	2.83457
826.767	68.4124	13.6782	8.1879	5.70382	2.63841
828.55	59.4941	13.2051	8.50164	6.05717	2.864
830.333	62.378	13.9592	8.67505	5.84721	2.33454
832.117	58.8916	11.7102	8.10069	5.88241	2.48092
833.9	68.6619	11.722	8.15713	5.8398	2.32891
835.683	66.2172	12.6372	8.82112	5.57603	2.59876
837.467	56.9726	13.0233	7.86099	5.96024	2.23869
839.25	53.543	11.5584	8.51262	5.82262	2.9761
841.033	66.493	13.3485	7.05458	5.75161	2.69132
842.817	60.2328	11.3952	7.73921	5.68453	2.69977
844.6	61.0906	12.7251	8.30061	5.50691	2.63856
846.383	57.3672	12.649	7.62647	6.1897	2.4708
848.167	59.6475	12.2914	8.06442	5.47621	2.21881
849.95	58.9635	13.3452	7.90875	5.72955	2.26808
851.733	81.5696	15.2715	9.17687	5.66932	2.48777
853.517	51.5368	12.3478	7.48005	4.99464	3.01075
855.3	67.321	12.6062	8.4379	4.99277	2.69222
857.083	64.5014	11.3759	8.5115	5.6873	2.35885
858.867	65.24	12.2648	7.06549	6.06645	2.71163
860.65	62.6731	14.5557	8.76643	5.68579	2.23125
862.433	61.9717	15.4416	9.02708	5.49616	2.25405
864.217	62.7173	13.6389	9.56534	5.80838	2.43147
866	60.2982	16.4577	7.76476	5.63387	3.10658
867.783	61.8643	13.3336	8.62073	5.44546	2.50194
869.567	46.6099	12.7729	7.92017	5.93674	3.08672
871.35	54.0383	15.5752	8.41852	5.80751	2.5824
873.133	54.5224	12.3013	8.2118	5.82108	2.9047
874.917	43.7467	12.0942	8.5362	6.08341	2.41974
876.7	45.2101	12.3025	8.36125	6.15498	2.15179
878.483	41.1945	12.2882	8.23162	6.11723	2.45242
880.267	40.2658	12.4083	8.6713	5.74599	2.66216
882.05	42.2291	11.6147	9.02842	6.46862	2.37571
883.833	44.377	12.8508	8.56645	6.41942	2.64392
885.617	42.9826	12.0006	10.1912	6.53005	2.46836
887.4	41.6033	13.6875	9.20336	6.5073	2.60407
889.183	42.8042	13.5609	9.42259	6.59925	2.27447
890.967	47.5099	14.743	9.7042	6.95633	2.53875
892.75	55.0351	16.8147	10.7733	7.06273	2.69049
894.533	43.4871	12.3853	8.77913	7.12175	2.466
896.317	47.1879	12.7656	8.96607	6.81115	2.87638
898.1	35.3268	14.3234	9.96636	7.22421	2.53015
899.883	37.8894	12.3058	9.23425	7.22179	2.70242
901.667	39.3228	13.7495	9.79275	7.40234	2.47968
903.45	36.3961	12.5727	11.064	7.31085	2.53761
905.233	38.4229	12.7706	11.1046	7.61508	2.59452
907.017	32.4085	14.2974	9.5395	7.7237	2.24068
908.8	33.2204	12.8317	10.7717	7.72621	2.96382
910.583	38.6691	15.7774	11.1331	7.84498	2.88715
912.367	31.6788	11.657	11.2486	8.0856	2.5067
914.15	30.5482	11.5933	10.7836	7.83098	2.28942
915.933	26.3343	13.3873	10.6568	8.12999	2.68034
917.717	29.6945	12.3079	10.5684	8.29246	2.8759
919.5	28.928	12.7426	10.5308	8.20492	2.64322
921.283	23.3847	12.2145	11.1903	8.27783	2.55762
923.067	22.9756	11.7131	10.5449	8.12017	2.55042
924.85	28.1893	12.205	11.6201	8.3276	2.05664
926.633	25.7436	11.9564	10.9969	8.43784	2.33416
928.417	28.3055	12.8019	11.447	8.43467	2.14254
930.2	28.715	12.306	12.2501	8.44454	2.35937
931.983	72.0041	14.3576	11.5338	8.70357	2.54384
933.767	24.0533	12.6744	11.5695	8.74582	2.68613
935.55	27.5876	13.1099	12.2051	8.84768	2.54413
937.333	25.1719	13.6416	11.2604	8.88629	2.32913
939.117	24.4586	11.8724	11.6912	9.1711	2.29606
940.9	25.1213	12.3118	12.3332	9.06902	2.52271
942.683	23.2718	12.774	11.7524	9.00717	2.45105
944.467	21.83	13.094	11.4753	9.14338	2.61266
946.25	23.5159	13.1145	11.9582	9.29897	2.56811
948.033	19.5953	11.7746	12.3115	9.47236	2.73177
949.817	22.7059	13.7786	11.6837	9.54672	3.12408
951.6	21.8812	12.7511	11.6681	9.7355	2.28724
953.383	19.4561	12.4086	12.1693	9.83809	2.8407
955.167	19.8975	12.8562	11.622	9.56372	2.4718
956.95	20.2996	12.9347	12.5154	9.83447	2.68032
958.733	19.0399	12.9816	12.3048	9.90655	2.66366
960.517	18.8566	13.3829	12.6693	10.0399	2.59537
962.3	21.8194	12.15	11.7648	10.3624	2.38388
964.083	20.0975	12.6411	12.3775	10.3147	2.42722
965.867	19.55	13.1923	12.2292	10.1272	2.17542
967.65	19.5324	12.9448	12.515	10.5599	2.52654
969.433	17.9765	12.6635	12.3216	10.508	2.59329
971.217	19.2752	12.7992	13.0923	10.811	2.52702
973	25.0601	14.1416	12.0968	10.6494	2.64041
974.783	19.7532	13.6677	12.4462	10.9831	2.54725
976.567	20.737	14.5887	13.0989	11.3885	2.26859
978.35	23.5672	13.5546	12.8415	11.0969	2.62984
980.133	18.849	12.8679	13.0577	11.3311	2.20685
981.917	18.9347	13.7676	13.4393	11.503	2.27675
983.7	19.4311	13.3175	13.0921	11.7079	2.15878
985.483	21.2439	12.4362	13.1986	11.5692	2.27351
987.267	19.1605	12.5602	12.8682	11.491	2.58075
989.05	20.0029	12.9602	12.9345	11.5139	2.51863
990.833	18.2038	13.4895	12.6712	11.9731	2.51899
992.617	20.1882	13.2079	13.542	11.5232	2.50044
994.4	18.1464	13.7894	12.7786	12.0385	2.61255
996.183	19.2456	12.7957	12.9481	12.0059	2.72737
997.967	18.7318	13.5141	13.5463	12.31	2.08236
999.75	19.0959	13.6963	12.8226	12.4856	3.10088
1001.53	20.2158	13.4716	13.3577	12.1197	2.31416
1003.32	18.5332	14.0974	13.9206	12.5707	2.33261
1005.1	18.7093	13.0115	13.8972	12.1273	2.3016
1006.88	18.5038	13.5176	13.2198	12.1643	2.65221
1008.67	18.3799	13.471	13.073	12.7801	2.61148
1010.45	20.7612	13.9411	13.6457	12.6537	2.60071
1012.23	18.7406	13.5787	13.7009	12.2924	2.35992
1014.02	20.1628	13.0108	14.122	12.957	2.62264
1015.8	20.4771	13.6551	13.0616	13.0185	2.71486
1017.58	19.2826	13.7416	13.9764	12.5329	2.70238
1019.37	19.5989	14.3169	13.0423	13.1671	2.33869
1021.15	18.6908	13.9254	13.4692	12.7934	2.47367
1022.93	18.487	13.5668	13.671	13.5685	2.13023
1024.72	20.282	13.6732	13.7256	12.8005	2.67318
1026.5	19.6515	13.3024	13.8663	12.5331	2.65519
1028.28	18.1045	13.3612	13.1423	12.7731	2.35702
1030.07	19.4243	12.9881	13.685	13.4818	2.4131
1031.85	18.9509	14.0557	13.1464	13.3296	2.39478
1033.63	19.3751	13.3816	13.2128	13.1229	2.09593
1035.42	18.7878	13.9155	12.84	13.2023	2.62207
1037.2	19.0466	13.7274	13.1332	13.1088	2.65191
1038.98	18.3442	13.1698	13.9858	13.5495	2.56562
1040.77	17.9139	13.2374	13.7093	13.8615	2.84316
1042.55	18.5604	14.3446	13.8865	13.145	2.13399
1044.33	17.9485	13.1537	13.9893	13.7919	2.3033
1046.12	18.9311	13.9829	14.1226	13.3818	2.63161
1047.9	18.2845	14.8999	14.0093	13.5981	3.7457
1049.68	18.1236	13.7804	13.1136	13.9286	2.90406
1051.47	18.3208	13.7839	13.657	12.9331	2.44539
1053.25	19.859	13.8213	13.9631	13.3675	2.66426
1055.03	18.2805	13.9173	14.2276	13.8437	2.32967
1056.82	18.9997	13.5558	13.3413	13.8875	2.66158
1058.6	19.4697	12.9734	13.9255	13.6801	2.62362
1060.38	18.1704	14.415	13.9646	14.2708	2.61804
1062.17	20.1163	13.494	13.5616	14.1494	2.26788
1063.95	18.2669	14.1454	14.005	13.9172	2.48163
1065.73	18.7444	13.4892	14.0545	14.0398	2.59499
1067.52	19.6057	13.8102	13.9219	13.4699	2.46944
1069.3	18.4078	13.6695	14.0795	13.5605	2.68063
1071.08	18.557	14.4466	14.0862	13.8057	2.57831
1072.87	19.4623	13.9736	13.897	13.6112	2.55622
1074.65	18.6168	13.6792	14.1093	14.5846	2.19418
1076.43	18.7023	13.3502	13.6934	14.0039	2.36752
1078.22	18.59	13.583	13.4503	14.1565	2.17775
1080	18.6107	13.4375	13.7721	13.9104	2.47293
