# Supplementary material for: Pulsed stimulated Brillouin microscopy enables high-sensitivity mechanical imaging of live and fragile biological specimens
Source: Nat Methods. 2023 Oct 26;20(12):1971–9. doi: 10.1038/s41592-023-02054-z (PMC10703689; doi:10.1038/s41592-023-02054-z)
Supplement: Supplementary file 10 — Source data for Extended Data Fig. 3. [file 41592_2023_2054_MOESM10_ESM.zip › SIfig3/SIfig3.xlsx]

## Sheet: Water spectrum
Frequency (GHz)	data (V)	fitting (V)
3.9992	0.575595	0.573316
4.0194	0.584738	0.575898
4.0396	0.602569	0.578624
4.05981	0.606376	0.581504
4.08001	0.600435	0.584549
4.10021	0.602851	0.587771
4.12041	0.599963	0.591186
4.14061	0.606418	0.594808
4.16082	0.607404	0.598654
4.18102	0.608351	0.602741
4.20122	0.618146	0.607091
4.22142	0.629714	0.611726
4.24162	0.641736	0.616671
4.26183	0.644832	0.621951
4.28203	0.660727	0.6276
4.30223	0.67609	0.633648
4.32243	0.688617	0.640136
4.34263	0.701599	0.647103
4.36284	0.711581	0.654597
4.38304	0.724818	0.66267
4.40324	0.737689	0.671381
4.42344	0.749866	0.680796
4.44364	0.748182	0.690987
4.46385	0.764568	0.702039
4.48405	0.784871	0.714046
4.50425	0.801189	0.727113
4.52445	0.791306	0.74136
4.54465	0.774149	0.756923
4.56486	0.777041	0.773956
4.58506	0.771344	0.792633
4.60526	0.780432	0.813152
4.62546	0.815168	0.835734
4.64566	0.836217	0.860632
4.66587	0.864152	0.88813
4.68607	0.891734	0.918545
4.70627	0.923407	0.952229
4.72647	0.961477	0.989572
4.74667	1.01829	1.031
4.76688	1.06932	1.07694
4.78708	1.12363	1.12788
4.80728	1.18088	1.18424
4.82748	1.22906	1.24642
4.84768	1.29747	1.3147
4.86789	1.39171	1.38918
4.88809	1.48923	1.46963
4.90829	1.58493	1.55538
4.92849	1.6602	1.64512
4.94869	1.74123	1.73676
4.9689	1.83838	1.82728
4.9891	1.91759	1.91274
5.0093	1.98395	1.98842
5.0295	2.04076	2.04931
5.04971	2.09032	2.09075
5.06991	2.09561	2.10923
5.09011	2.07539	2.10309
5.11031	2.03755	2.0729
5.13051	1.99478	2.02128
5.15072	1.95563	1.95243
5.17092	1.88373	1.87128
5.19112	1.79571	1.78277
5.21132	1.69682	1.69125
5.23152	1.61046	1.60024
5.25173	1.54286	1.51227
5.27193	1.48333	1.42903
5.29213	1.42052	1.35149
5.31233	1.34405	1.28007
5.33253	1.2592	1.21484
5.35274	1.18128	1.15559
5.37294	1.12081	1.10197
5.39314	1.05509	1.05357
5.41334	1.00633	1.00992
5.43354	0.968117	0.970575
5.45375	0.921031	0.935096
5.47395	0.881859	0.903079
5.49415	0.845334	0.874152
5.51435	0.796316	0.847981
5.53455	0.74254	0.824264
5.55476	0.712974	0.802735
5.57496	0.693465	0.783156
5.59516	0.699978	0.765317
5.61536	0.696304	0.749033
5.63556	0.670427	0.73414
5.65577	0.645392	0.720494
5.67597	0.619716	0.707967
5.69617	0.602783	0.696446
5.71637	0.615001	0.685832
5.73657	0.623947	0.676036
5.75678	0.631596	0.666979
5.77698	0.634987	0.658592
5.79718	0.642677	0.650813
5.81738	0.647755	0.643586
5.83758	0.631786	0.636862
5.85779	0.622916	0.630597
5.87799	0.604357	0.624751
5.89819	0.601456	0.619289
5.91839	0.605819	0.614179
5.93859	0.619257	0.609391
5.9588	0.620209	0.604901
5.979	0.607523	0.600683
5.9992	0.605394	0.596718
