# Supplementary material for: Pulsed stimulated Brillouin microscopy enables high-sensitivity mechanical imaging of live and fragile biological specimens
Source: Nat Methods. 2023 Oct 26;20(12):1971–9. doi: 10.1038/s41592-023-02054-z (PMC10703689; doi:10.1038/s41592-023-02054-z)
Supplement: Supplementary file 11 — Source data for Extended Data Fig. 8. [file 41592_2023_2054_MOESM11_ESM.zip]

Archive with 4 entries (3 files):
- Extended_fig8/
- __MACOSX/._Extended_fig8
- Extended_fig8/Extended_fig8a.xlsx
- Extended_fig8/Extended_fig8b.xlsx
