# Supplementary material for: Pulsed stimulated Brillouin microscopy enables high-sensitivity mechanical imaging of live and fragile biological specimens
Source: Nat Methods. 2023 Oct 26;20(12):1971–9. doi: 10.1038/s41592-023-02054-z (PMC10703689; doi:10.1038/s41592-023-02054-z)
Supplement: Supplementary file 11 — Source data for Extended Data Fig. 8. [file 41592_2023_2054_MOESM11_ESM.zip › Extended_fig8/Extended_fig8a.xlsx]

## Sheet: Single peak
	Single peak L1
Scan range (GHz)	Average shift (GHz)	Std. Shift (GHz)	Average width (GHz)	Std. Width (GHz)
0.2	0.00329746	0.00288297	0.0416667	0.0220656
0.3	0.00300602	0.00238071	0.0501111	0.0169669
0.4	0.00234177	0.00185477	0.0408161	0.0224202
0.5	0.00245182	0.00189664	0.0310246	0.024589
0.6	0.00250449	0.0018189	0.0257382	0.0200844
0.7	0.00244434	0.00177093	0.0162561	0.0143637
0.8	0.00243514	0.00195801	0.0119199	0.0112478
0.9	0.00250929	0.00170833	0.00974772	0.00712394
1	0.00248577	0.00189707	0.00875661	0.00765086
1.1	0.00286204	0.00227565	0.00766428	0.00661514
1.2	0.00319154	0.0021148	0.00843486	0.00665294
1.3	0.00279618	0.00249178	0.00716016	0.00532725
1.4	0.00301889	0.00232013	0.00722615	0.00558831
1.5	0.00274022	0.00219132	0.00653417	0.00491701
1.6	0.00294873	0.00231818	0.00542716	0.00461887
1.7	0.00364304	0.00276411	0.0060554	0.00476385
1.8	0.0033911	0.00282352	0.00609271	0.00458347
1.9	0.00366478	0.00296001	0.00610965	0.00471724
2	0.00352261	0.00233997	0.00645219	0.00518256
2.1	0.00370309	0.00297312	0.00518257	0.0041734
2.2	0.00372724	0.00270263	0.00617962	0.00491459
2.3	0.00380687	0.00307331	0.00563136	0.00396683
2.4	0.00363453	0.00278745	0.00668099	0.00499867
2.5	0.00385806	0.00274256	0.00560361	0.00439217
2.6	0.00394685	0.00310875	0.00535021	0.00424418
2.7	0.00390113	0.00262815	0.00552404	0.00465005
2.8	0.00416711	0.00314877	0.00602192	0.00453929
2.9	0.00400514	0.00299052	0.00585148	0.00448184
3	0.004494	0.00349296	0.00574781	0.00436361
3.1	0.00425197	0.00298486	0.00666795	0.00458028
3.2	0.00484464	0.00346398	0.00544095	0.00390151
3.3	0.00454438	0.00330415	0.00631753	0.00467707
3.4	0.00570873	0.00434019	0.00579969	0.00496556
3.5	0.00459338	0.00320385	0.00651683	0.00495594
3.6	0.00446157	0.00347824	0.00611331	0.00450922
3.7	0.00465405	0.00377834	0.00620408	0.00438994
3.8	0.00541206	0.00372026	0.00598023	0.0046285
3.9	0.00507195	0.0035429	0.00551495	0.00432435
4	0.00587093	0.00445935	0.00612325	0.00427548
