# Supplementary material for: Pulsed stimulated Brillouin microscopy enables high-sensitivity mechanical imaging of live and fragile biological specimens
Source: Nat Methods. 2023 Oct 26;20(12):1971–9. doi: 10.1038/s41592-023-02054-z (PMC10703689; doi:10.1038/s41592-023-02054-z)
Supplement: Supplementary file 11 — Source data for Extended Data Fig. 8. [file 41592_2023_2054_MOESM11_ESM.zip › Extended_fig8/Extended_fig8b.xlsx]

## Sheet: Double peak
	Peak 1: L1				Peak 2: L2
Scan range (GHz)	Average shift (GHz)	Std. Shift (GHz)	Average width (GHz)	Std. Width (GHz)	Average shift (GHz)	Std. Shift (GHz)	Average width (GHz)	Std. Width (GHz)
0.2	0.191734	0.170787	0.120254	0.0920071	0.149467	0.0979499	0.120473	0.0978469
0.3	0.142604	0.171131	0.106309	0.0917743	0.116368	0.108805	0.147261	0.134869
0.4	0.061046	0.124487	0.101092	0.0874799	0.0983263	0.102044	0.148109	0.144851
0.5	0.724066	0.420961	0.099084	0.0704192	0.227724	0.109472	0.223317	0.201227
0.6	0.18337	0.354227	0.0584199	0.0563789	0.0779627	0.0900014	0.136892	0.162688
0.7	0.999927	0.000344482	0.0897443	0.0013265	0.251786	0.00589962	0.428159	0.0283893
0.8	0.999999	9.70138e-06	0.0899989	1.03332e-05	0.24297	0.00431073	0.345776	0.0201907
0.9	1	9.45267e-08	0.09	1.10839e-07	0.238358	0.00421513	0.304956	0.0142731
1	1	1.79516e-08	0.09	5.70952e-08	0.234052	0.00366975	0.273804	0.00986924
1.1	1	1.13189e-11	0.09	3.72742e-11	0.232253	0.00319624	0.256822	0.00901478
1.2	1	2.04977e-10	0.09	6.06299e-10	0.229834	0.00317085	0.245144	0.00884347
1.3	1	6.40322e-11	0.09	1.48934e-10	0.229036	0.0029823	0.239846	0.00793356
1.4	0.64403	0.477034	0.061555	0.0383455	0.150419	0.103632	0.157336	0.106836
1.5	0.0110203	0.00921767	0.0102199	0.00851753	0.0134117	0.011678	0.0131857	0.00997635
1.6	0.0117624	0.00879856	0.0105976	0.00796029	0.0155787	0.0110192	0.0144615	0.011963
1.7	0.0134858	0.0102001	0.0116034	0.00896965	0.0162676	0.013321	0.012786	0.0110561
1.8	0.0115744	0.0106787	0.0105447	0.00808834	0.0155929	0.0144308	0.0122767	0.0112822
1.9	0.0128403	0.00955236	0.00920501	0.00656912	0.0150983	0.0119333	0.0123432	0.0104787
2	0.0131911	0.0100162	0.0103939	0.00796947	0.0166162	0.012562	0.0126057	0.00996129
2.1	0.0135765	0.00925966	0.0100812	0.00828913	0.0173222	0.0115344	0.0123748	0.0089374
2.2	0.0141102	0.0103406	0.00975676	0.00779913	0.0168202	0.0131259	0.0119233	0.00888884
2.3	0.0130479	0.00985562	0.0094641	0.00720169	0.0158108	0.0136461	0.0124019	0.0100483
2.4	0.0145879	0.0105469	0.00987357	0.00730865	0.0160231	0.0135747	0.0115976	0.00880105
2.5	0.0126862	0.00904879	0.00976086	0.00677787	0.0168215	0.0128102	0.0113272	0.00884998
2.6	0.0145255	0.0105875	0.00970543	0.00808823	0.0181727	0.0121058	0.0120206	0.00996681
2.7	0.0151307	0.0108412	0.0108415	0.00799145	0.017594	0.0138577	0.0136209	0.00978534
2.8	0.0146738	0.0110506	0.0101976	0.00792942	0.0188132	0.0148808	0.0141711	0.00895759
2.9	0.0156326	0.0126261	0.0107331	0.00751698	0.0199017	0.0150493	0.0137151	0.0107861
3	0.0151386	0.0121018	0.0105445	0.00825846	0.0182597	0.0158409	0.0128044	0.0103291
3.1	0.0153862	0.0116935	0.0120924	0.00862653	0.0164944	0.013063	0.0126152	0.0106473
3.2	0.0176393	0.0109498	0.0108485	0.00840647	0.0218025	0.013164	0.0129289	0.0085959
3.3	0.015389	0.010382	0.0104268	0.00804154	0.017468	0.0123355	0.013659	0.0103082
3.4	0.0166082	0.0131278	0.0109975	0.00718057	0.02011	0.0160447	0.0126009	0.0092409
3.5	0.0169087	0.0134242	0.01233	0.00946189	0.0214422	0.0153785	0.0139824	0.00988125
3.6	0.0154357	0.0123756	0.0117036	0.00804321	0.0194893	0.0147351	0.0138786	0.0105186
3.7	0.0148641	0.0114165	0.0124352	0.00874111	0.0208369	0.0161089	0.0144171	0.0110893
3.8	0.0180515	0.0122243	0.0118715	0.00798451	0.0218504	0.0163369	0.0129292	0.00917927
3.9	0.0159334	0.0138034	0.0114189	0.00881596	0.0203876	0.0175346	0.0137794	0.011546
4	0.0154498	0.0123167	0.0110523	0.00827011	0.0201226	0.0148338	0.0137697	0.00992617
